# Supplementary material for: Using machine learning-based binary classifiers for predicting organizational members’ user satisfaction with collaboration software
Source: PeerJ Comput Sci. 2023 Jul 17;9:e1481. doi: 10.7717/peerj-cs.1481 (PMC10403168; doi:10.7717/peerj-cs.1481)
Supplement: Supplemental Information 1 [file peerj-cs-09-1481-s001.csv]

IDX	GR	SQ0	SQ1	SQ2	SQ3	SQ4	SQ5	SQ5_a	SQ5_b	SQ5_c	SQ5_d	SQ5_e	SQ5_f	SQ5_g	SQ5_h	SQ5_i	SQ5_j	SQ5_k	SQ5_l	SQ5_m	SQ5_n	SQ5_o	SQ5_p	SQ5_q	A1	A2_1	A2_2	A2_3	A2_4	A2_5	A2_6	A2_etc	B1_1	B1_2	B1_3	B1_4	B1_5	B1_6	B1_7	B1_8	B1_9	B1_10	B1_etc	B1_1_1	B1_1_2	B1_1_3	B1_1_4	B1_1_5	B1_1_6
1	1	6	1	11	1	1	1	11																	2	4	4	4	4	4			2	2	2	2	2	2	2	2	2			3	3	3	3	3	3
2	1	4	1	1	2	1	12												1						3	4	4	4	3	4			1	2	1	2	2	2	2	2	2			1	3	2	3	3	3
3	1	4	2	11	5	4	1	24																	2	4	4	5	5	5			1	1	1	1	2	1	1	2	2			1	2	2	1	3	1
4	1	4	4	12	5	3	9									15									3	3	3	5	4	5			2	2	2	2	2	2	2	2	2			3	3	3	3	3	3
5	1	4	2	1	3	1	4				6														3	4	4	5	4	4			2	2	1	1	1	1	1	1	1			3	3	2	1	2	1
6	1	4	2	6	5	4	1	2																	3	4	4	5	4	5			1	2	1	2	1	1	2	1	1			2	3	2	3	2	2
7	1	4	3	11	9	6	1	16																	1	4	2	4	4	4			2	2	2	2	2	2	2	2	2			3	3	3	3	3	3
8	1	9	5	11	3	2	16																2		3	4	4	5	5	5			2	2	2	2	2	1	2	2	2			3	3	3	3	3	1
9	1	4	2	1	9	7	9									15									3	4	4	3	3	4			2	2	1	1	1	1	2	2	1			3	3	2	2	1	2
10	1	2	1	2	1	1	1	10																	2	4	4	4	4	3			1	2	2	2	2	2	2	2	2			1	3	3	3	3	3
11	1	4	3	5	2	1	2		7																3	3	4	3	2	4			1	1	1	2	1	2	2	1	1			1	2	2	3	2	3
12	1	4	3	11	6	4	2		6																2	4	4	5	5	5			2	2	2	2	2	1	2	2	2			3	3	3	3	3	2
13	1	9	3	3	4	3	6						3												2	2	3	4	3	3			1	2	1	1	2	1	2	2	2			1	3	1	2	3	2
14	1	4	1	1	5	3	13													2					2	4	3	4	4	4			2	2	1	2	1	1	2	2	2			3	3	2	3	2	2
15	1	4	4	12	4	4	1	15																	3	3	3	4	3	4			2	1	2	1	2	1	2	2	1			3	2	3	1	3	1
16	1	4	2	2	8	7	9									34									2	4	5	5	5	4			2	2	2	2	2	1	2	2	2			3	3	3	3	3	1
17	1	6	5	9	3	1	12												15						3	4	4	4	5	5			2	1	2	2	1	1	1	2	2			3	2	3	3	2	1
18	1	4	2	4	6	4	1	4																	2	2	3	2	3	4			2	2	2	2	2	2	2	2	2			3	3	3	3	3	3
19	1	4	2	1	8	7	11											10							3	4	2	4	4	5			1	2	2	2	2	2	2	2	2			1	3	3	3	3	3
20	1	6	1	11	5	2	13													4					1	3	3	3	3	3			2	2	2	2	2	2	2	2	2			3	3	3	3	3	3
21	1	4	2	7	7	7	1	17																	3	4	4	5	5	4			1	2	1	2	1	1	1	1	1			1	3	2	3	1	1
22	1	6	1	10	2	1	11											1							3	4	4	4	4	4			2	2	2	2	2	2	2	2	2			3	3	3	3	3	3
23	1	4	2	2	8	7	15															7			3	4	2	2	4	2			1	2	2	2	2	1	2	2	2			1	3	3	3	3	1
24	1	4	2	3	6	7	7							4											3	4	4	3	4	5			1	2	2	2	1	1	2	2	2			2	3	3	3	2	1
25	1	4	2	7	3	3	1	23																	3	4	4	3	2	4			1	2	2	2	2	2	2	2	2			1	3	3	3	3	3
26	1	4	2	3	5	4	2		11																3	5	4	5	4	5			1	2	2	2	2	1	2	2	1			1	3	3	3	3	2
27	1	4	1	1	6	5	1	1																	2	2	3	3	4	4			2	2	2	2	2	2	1	2	2			3	3	3	3	3	3
28	1	3	2	8	4	3	1	2																	2	2	3	4	3	4			2	2	2	2	2	1	2	2	2			3	3	3	3	3	1
29	1	4	4	10	4	2	1	2																	3	3	4	4	3	4			2	2	1	2	2	2	2	2	2			3	3	2	3	3	3
30	1	3	2	4	4	3	9									7									2	4	4	3	3	4			2	2	2	2	2	2	2	2	2			3	3	3	3	3	3
31	1	3	2	7	3	3	2		5																2	3	3	4	3	4			1	2	2	2	2	1	2	2	2			1	3	3	3	3	1
32	1	9	5	10	4	1	12												5						2	4	4	3	3	5			2	2	1	1	2	2	1	2	1			3	3	1	1	3	3
33	1	4	2	1	2	1	9									33									2	3	3	4	3	4			2	2	2	2	2	2	1	2	1			3	3	3	3	3	3
34	1	4	1	2	7	5	1	3																	4	4	3	5	4	5			1	1	1	1	1	1	1	1	1			2	2	2	2	2	2
35	1	4	2	1	9	7	7							4											2	3	4	3	4	3			1	2	1	1	1	1	2	2	2			1	3	2	1	2	1
36	1	6	2	6	6	5	1	2																	3	4	4	4	4	4			1	2	1	2	1	1	2	2	2			1	3	1	3	1	1
37	1	9	5	8	6	7	14														3				3	3	2	4	2	5			2	2	1	2	1	1	1	2	2			3	3	2	3	2	1
38	1	4	3	10	6	4	16																12		3	4	4	4	5	3			2	2	2	2	2	2	2	2	2			3	3	3	3	3	3
39	1	4	3	7	7	6	1	4																	3	3	4	2	3	4			2	1	2	1	1	2	2	1	1			3	2	3	1	1	3
40	1	4	4	11	4	1	15															4			3	4	4	4	4	4			2	2	2	2	2	1	2	2	2			3	3	3	3	3	1
41	1	4	1	5	2	2	1	1																	2	3	3	2	3	3			2	2	2	2	2	1	2	2	2			3	3	3	3	3	1
42	1	3	2	1	9	7	11											2							3	5	4	4	5	5			1	1	2	1	1	1	1	2	1			2	2	3	2	2	1
43	1	2	1	3	1	1	9									24									2	4	5	3	4	3			2	1	1	2	2	2	1	2	2			3	2	2	3	3	3
44	1	9	3	11	9	6	2		5																3	4	3	2	4	3			1	2	2	2	2	1	2	2	2			1	3	3	3	3	1
45	1	4	2	2	1	1	1	22																	2	3	4	5	4	3			2	2	2	2	1	2	2	2	2			3	3	3	3	2	3
46	1	4	1	2	4	3	5					2													3	5	4	5	5	5			1	2	1	2	2	1	2	2	2			2	3	1	3	3	1
47	1	4	1	5	5	4	10										6								4	5	4	3	5	5			1	2	2	1	1	1	1	2	1			1	3	3	2	1	1
48	1	4	2	2	9	6	1	1																	2	4	4	5	5	5			2	1	1	2	1	1	2	1	1			3	2	2	3	2	2
49	1	4	1	9	4	3	1	7																	1	3	3	4	3	3			2	2	2	2	2	2	2	2	2			3	3	3	3	3	3
50	1	2	1	5	4	1	1	24																	3	4	4	3	3	5			1	2	2	1	2	2	1	2	2			2	3	3	2	3	3
51	1	3	2	2	3	3	9									12									3	3	4	3	4	3			2	2	2	2	1	2	2	1	1			3	3	3	3	1	3
52	1	2	1	5	2	1	1	25																	3	4	3	3	4	4			2	2	1	2	2	1	1	2	2			3	3	2	3	3	1
53	1	6	4	11	4	1	6						4												2	4	2	4	4	4			2	2	2	2	2	1	2	2	2			3	3	3	3	3	1
54	1	4	4	10	6	5	10										1								3	4	4	4	4	5			1	2	2	2	2	2	2	2	2			1	3	3	3	3	3
55	1	4	1	2	4	1	1	14																	2	3	3	3	3	4			1	2	2	2	2	2	2	2	2			1	3	3	3	3	3
56	1	4	2	2	4	3	1	22																	3	4	4	4	4	4			1	2	2	2	2	2	2	2	2			1	3	3	3	3	3
57	1	9	5	9	9	7	13													8					4	5	5	5	5	5			2	2	2	2	2	1	1	2	1			3	3	3	3	3	1
58	1	4	2	8	5	5	16																2		3	4	4	4	3	3			2	1	1	2	2	1	2	2	2			3	2	2	3	3	2
59	1	6	3	9	8	7	1	6																	2	4	4	4	4	4			1	1	1	1	1	2	2	1	1			2	2	2	2	2	3
60	1	9	3	10	5	1	13													1					2	4	3	3	3	3			2	2	1	2	2	1	2	2	2			3	3	1	3	3	1
61	1	4	2	2	3	4	1	14																	3	4	4	5	4	4			2	2	1	2	1	2	2	2	2			3	3	1	3	1	3
62	1	6	2	4	6	2	8								1										2	2	3	2	3	2			1	2	1	1	1	2	2	1	1			1	3	2	1	2	3
63	1	4	1	9	2	2	10										3								2	4	4	3	4	3			2	2	1	2	2	2	1	2	2			3	3	2	3	3	3
64	1	2	1	12	1	1	1	22																	3	4	2	2	2	5			2	2	2	2	2	2	1	2	1			3	3	3	3	3	3
65	1	4	1	12	4	2	8								1										3	2	2	1	1	4			2	2	2	2	2	1	2	2	2			3	3	3	3	3	1
66	1	4	2	6	7	5	1	14																	3	5	5	5	5	5			2	2	1	2	2	1	1	1	1			3	3	2	3	3	1
67	1	9	5	9	9	7	9									5									3	4	3	4	3	5			1	2	1	1	1	1	1	2	1			1	3	2	2	1	1
68	1	3	1	1	2	1	9									14									1	2	2	1	2	2			2	2	2	2	2	2	2	2	2			3	3	3	3	3	3
69	1	4	2	7	8	6	1	14																	4	5	5	5	5	5			2	2	1	2	1	1	2	2	1			3	3	2	3	1	1
70	1	6	5	10	4	1	12												2						2	4	3	3	3	3			2	2	2	2	1	2	2	2	2			3	3	3	3	2	3
71	1	9	5	5	2	1	1	16																	2	4	4	4	5	5			2	2	2	2	1	2	2	1	1			3	3	3	3	2	3
72	1	4	2	7	2	3	2		1																3	2	4	4	4	4			2	2	1	2	1	2	2	2	2			3	3	2	3	2	3
73	1	2	1	9	1	1	4				5														2	4	4	4	4	4			1	2	1	2	2	1	2	2	2			1	3	1	3	3	1
74	1	4	4	7	4	5	7							3											2	3	3	4	3	4			1	1	2	1	1	2	1	1	2			1	2	3	1	2	3
75	1	6	3	10	3	2	4				6														3	4	3	4	4	5			1	2	1	2	2	1	2	2	2			2	3	2	3	3	1
76	1	4	1	4	2	1	2		3																2	2	3	4	4	4			2	2	1	2	1	1	2	2	2			3	3	2	3	1	1
77	1	4	2	9	8	6	1	24																	2	4	3	4	4	4			2	2	2	2	2	1	2	2	2			3	3	3	3	3	1
78	1	9	5	10	6	5	1	14																	3	3	4	4	3	5			2	2	1	2	1	2	1	2	2			3	3	2	3	2	3
79	1	6	2	4	6	3	1	16																	2	4	4	4	3	3			1	2	2	2	1	1	1	2	1			2	3	3	3	1	1
80	1	4	1	1	2	1	1	17																	2	5	5	4	3	4			2	1	1	2	2	2	1	2	2			3	2	2	3	3	3
81	1	3	1	5	3	1	13													4					2	1	1	1	1	1			2	1	2	2	1	2	2	1	2			3	1	3	3	2	3
82	1	4	2	9	1	1	3			6															2	4	4	5	5	5			2	2	1	1	2	1	2	1	1			3	3	2	2	3	2
83	1	2	1	10	2	1	9									38									4	5	4	4	5	5			2	2	1	1	1	1	1	1	1			3	3	2	2	1	1
84	1	3	4	5	9	7	10										8								2	3	4	5	4	4			1	1	2	2	1	2	2	1	2			2	1	3	3	2	3
85	1	3	2	1	4	2	15															4			2	4	1	1	1	4			2	2	2	2	2	2	2	2	2			3	3	3	3	3	3
86	1	3	2	2	4	2	9									26									3	5	4	5	4	5			1	2	1	2	1	2	1	2	1			2	3	1	3	2	3
87	1	4	5	4	6	7	4				1														2	3	4	4	5	3			1	1	2	1	2	2	2	1	2			1	2	3	1	3	3
88	1	4	2	3	6	7	1	16																	3	3	3	3	3	3			2	2	2	2	2	1	2	2	2			3	3	3	3	3	1
89	1	4	2	2	6	5	1	23																	3	3	3	3	3	4			1	2	2	1	1	2	1	2	1			2	3	3	2	1	3
90	1	6	1	9	2	1	6						2												3	4	4	5	4	5			1	1	1	1	2	1	2	1	1			1	1	1	2	3	2
91	1	4	4	12	3	3	1	3																	3	2	2	2	3	4			2	2	2	2	2	2	1	2	2			3	3	3	3	3	3
92	1	2	1	5	2	1	1	3																	3	4	3	2	4	5			2	1	1	2	1	1	1	2	1			3	2	2	3	2	1
93	1	4	2	2	9	7	1	2																	2	3	3	3	3	3			2	2	2	2	1	1	2	2	1			3	3	3	3	2	1
94	1	2	1	8	7	3	9									20									2	3	3	4	4	4			1	2	2	2	2	2	2	2	2			2	3	3	3	3	3
95	1	2	1	4	4	4	1	1																	4	5	4	5	4	5			2	1	2	1	2	1	2	1	2			3	1	3	2	3	1
96	1	2	1	5	1	1	12												5						2	5	5	4	5	5			2	2	2	2	2	2	2	2	2			3	3	3	3	3	3
97	1	4	1	12	2	1	16																6		3	5	4	5	4	5			1	2	2	2	2	2	2	2	2			1	3	3	3	3	3
98	1	4	4	10	5	1	11											3							3	2	3	3	4	3			2	2	1	1	2	2	1	1	1			3	3	2	2	3	3
99	1	4	2	1	5	4	9									4									2	2	3	2	3	3			2	1	2	1	1	1	2	1	1			3	2	3	2	2	1
100	1	3	2	11	6	2	9									4									2	4	5	5	4	5			1	1	2	1	1	1	2	1	1			1	1	3	2	1	1
101	1	6	2	1	9	6	1	1																	3	4	5	4	5	4			2	1	1	1	2	1	2	1	1			3	2	1	1	3	1
102	1	4	2	3	5	4	1	23																	3	4	3	4	4	4			1	2	1	2	2	1	1	2	1			1	3	2	3	3	1
103	1	4	2	12	6	2	9									14									2	3	3	3	3	4			2	2	2	2	2	1	2	2	2			3	3	3	3	3	1
104	1	4	2	7	9	5	1	23																	3	5	4	5	5	4			1	1	1	2	1	1	1	1	1			1	2	2	3	2	1
105	1	2	1	5	1	1	12												3						3	4	4	4	5	5			2	2	2	2	2	2	2	2	1			3	3	3	3	3	3
106	1	4	4	11	4	1	15															23			2	4	4	4	4	4			2	2	1	2	2	1	2	1	2			3	3	2	3	3	1
107	1	4	2	9	9	7	9									9									2	4	3	3	4	4			2	1	2	2	1	1	1	2	1			3	2	3	3	2	1
108	1	4	2	2	5	3	16																12		2	3	3	4	4	4			1	2	2	1	1	1	1	1	1			1	3	3	2	2	1
109	1	4	2	7	8	6	1	14																	4	4	4	3	4	5			1	1	1	2	1	1	2	2	2			1	1	2	3	1	1
110	1	3	2	4	4	4	4				8														2	3	4	4	2	2			1	1	2	1	1	2	2	1	1			2	2	3	2	2	3
111	1	4	2	1	3	3	3			8															2	4	4	3	5	5			1	2	2	2	2	2	2	1	2			2	3	3	3	3	3
112	1	4	4	8	5	3	1	1																	2	1	2	2	1	1			2	2	2	2	2	2	2	2	2			3	3	3	3	3	3
113	1	2	1	4	1	1	1	25																	2	4	4	4	5	5			2	2	2	2	2	2	2	2	2			3	3	3	3	3	3
114	1	6	1	11	3	2	3			7															2	5	4	3	2	4			2	2	2	1	2	1	1	2	1			3	3	3	1	3	1
115	1	3	1	3	1	1	2		6																2	3	4	3	4	3			2	2	2	2	2	2	1	1	2			3	3	3	3	3	3
116	1	4	1	2	7	5	3			8															2	2	3	4	1	2			1	1	2	2	1	2	2	1	1			2	1	3	3	1	3
117	1	4	1	8	3	3	1	2																	1	4	4	4	4	4			2	2	2	2	2	2	2	2	2			3	3	3	3	3	3
118	1	4	1	8	3	2	9									17									2	4	3	4	3	4			2	2	2	2	2	1	2	1	2			3	3	3	3	3	2
119	1	4	2	3	9	7	2		6																3	5	4	3	3	4			2	2	2	2	1	1	1	2	2			3	3	3	3	1	1
120	1	4	2	2	3	3	12												1						2	2	2	2	2	2			2	2	2	2	2	1	2	2	2			3	3	3	3	3	1
121	1	4	2	1	8	6	3			8															3	4	3	3	4	4			1	2	2	2	1	1	2	2	2			1	3	3	3	1	1
122	1	4	1	8	2	2	9									18									2	3	3	4	3	3			2	2	1	2	2	2	2	2	2			3	3	2	3	3	3
123	1	6	2	9	6	4	1	23																	2	4	4	4	4	4			2	2	2	2	2	2	2	2	1			3	3	3	3	3	3
124	1	4	1	1	6	3	4				8														2	3	4	3	2	3			1	2	1	2	1	2	1	2	1			1	3	2	3	1	3
125	1	4	1	1	3	2	3			5															3	4	4	4	4	4			2	2	2	2	2	1	2	2	2			3	3	3	3	3	2
126	1	4	1	1	3	2	4				5														2	3	4	4	3	4			2	2	1	2	2	2	1	1	2			3	3	2	3	3	3
127	1	4	1	12	2	2	4				5														2	3	4	3	2	3			2	2	1	1	1	1	1	1	1			3	3	2	2	2	2
128	1	4	2	1	6	5	1	19																	3	4	4	4	4	4			1	1	2	2	1	1	1	2	1			1	2	3	3	1	1
129	1	4	2	6	4	2	1	19																	3	3	3	4	4	5			1	2	1	2	2	1	2	2	1			1	3	2	3	3	1
130	1	9	3	10	4	2	16																6		2	4	3	5	3	3			2	2	1	2	1	1	2	2	2			3	3	2	3	2	1
131	1	4	2	1	2	1	9									18									2	3	4	3	2	3			1	2	2	2	1	1	1	2	2			1	3	3	3	1	1
132	1	4	4	12	1	1	15															4			3	4	2	5	4	5			2	2	1	2	1	1	1	2	2			3	3	2	3	2	1
133	1	4	1	12	7	3	1	14																	2	4	3	4	3	2			2	1	2	1	2	2	2	1	2			3	2	3	2	3	3
134	1	4	1	12	2	1	16																12		2	4	4	3	4	4			2	2	2	2	2	2	2	2	2			3	3	3	3	3	3
135	1	4	2	9	5	5	1	18																	3	5	4	4	4	5			1	2	1	2	1	1	2	2	1			1	3	2	3	1	1
136	1	2	1	9	1	1	13													4					3	1	1	5	1	1			1	2	1	2	2	1	2	2	2			1	3	1	3	3	1
137	1	6	5	11	9	4	16																6		3	1	1	3	3	4			1	2	2	2	2	2	2	2	1			2	3	3	3	3	3
138	1	4	2	1	8	7	14														2				3	4	4	4	4	4			2	2	2	2	1	1	2	2	1			3	3	3	3	1	1
139	1	2	1	5	3	1	15															9			2	4	4	3	3	4			2	2	2	2	2	2	2	2	2			3	3	3	3	3	3
140	1	3	2	1	9	7	12												5						3	4	5	4	4	4			2	2	2	2	2	2	2	2	2			3	3	3	3	3	3
141	1	4	2	9	5	4	9									31									2	3	3	3	3	4			2	2	2	2	2	1	1	2	2			3	3	3	3	3	1
142	1	4	1	1	1	1	9									18									2	2	2	2	2	3			2	2	2	2	2	2	2	2	2			3	3	3	3	3	3
143	1	4	2	1	6	5	1	22																	2	5	4	3	3	4			1	2	2	2	2	1	2	1	1			1	3	3	3	3	1
144	1	4	2	1	9	7	1	1																	3	5	4	4	4	5			1	2	1	1	1	1	1	1	1			1	3	2	1	1	1
145	1	4	2	1	8	5	3			6															3	4	3	4	5	4			1	2	1	2	1	1	1	2	2			1	3	2	3	1	1
146	1	4	2	8	3	1	1	24																	2	1	1	3	2	2			2	2	2	2	2	2	2	2	2			3	3	3	3	3	3
147	1	4	1	11	6	3	1	23																	4	5	5	5	5	5			1	2	1	2	1	1	1	2	1			2	3	2	3	2	1
148	1	3	2	1	4	4	16																4		2	4	4	4	4	4			2	2	2	2	2	2	2	2	1			3	3	3	3	3	3
149	1	4	2	2	5	5	14														2				2	3	4	4	4	4			2	2	2	2	2	2	2	2	2			3	3	3	3	3	3
150	1	4	2	7	5	5	1	23																	4	4	4	5	5	4			1	1	2	2	1	1	2	1	1			1	2	3	3	1	2
151	1	2	1	8	1	1	1	12																	2	3	3	3	3	3			2	2	2	2	2	2	2	2	2			3	3	3	3	3	3
152	1	6	1	11	6	3	4				6														3	4	5	5	5	5			2	1	2	1	2	1	1	2	1			3	2	3	2	3	1
153	1	4	3	11	8	5	9									36									2	4	3	3	4	4			2	2	2	2	2	1	2	2	2			3	3	3	3	3	1
154	1	3	1	1	3	1	3			7															2	3	3	4	4	3			2	2	2	2	2	2	1	2	2			3	3	3	3	3	3
155	1	4	1	3	5	4	16																12		2	3	3	3	4	4			2	2	2	2	2	1	2	2	2			3	3	3	3	3	1
156	1	2	1	5	1	1	10										3								2	3	3	4	4	4			2	2	2	2	2	1	2	2	1			3	3	3	3	3	2
157	1	4	1	12	3	2	16																2		1	3	3	4	3	4			2	2	2	2	2	2	2	2	2			3	3	3	3	3	3
158	1	4	1	10	4	1	16																4		2	4	4	4	3	3			2	1	1	2	2	2	2	2	1			3	2	2	3	3	3
159	1	4	2	4	7	4	1	9																	2	4	3	4	5	4			1	2	1	2	2	1	1	1	1			1	3	2	3	3	1
160	1	4	2	4	4	5	2		5																2	3	2	4	4	4			1	2	2	2	1	1	2	2	2			1	3	3	3	1	1
161	1	4	2	1	6	6	16																3		2	4	4	4	4	4			1	2	2	2	1	1	2	2	2			2	3	3	3	2	2
162	1	9	5	4	9	7	1	4																	2	3	4	3	4	3			1	2	2	1	2	1	2	2	2			1	3	3	1	3	1
163	1	4	2	1	5	4	7							4											2	4	3	5	3	5			2	2	1	2	1	1	2	2	2			3	3	2	3	2	2
164	1	2	1	3	2	1	1	22																	2	5	4	3	4	3			1	2	2	1	2	2	1	2	2			2	3	3	2	3	3
165	1	3	2	2	6	4	9									34									1	2	2	2	2	2			2	2	2	2	2	2	2	2	2			3	3	3	3	3	3
166	1	4	1	5	4	2	1	16																	2	4	5	3	4	4			2	2	2	2	2	1	2	2	1			3	3	3	3	3	1
167	1	4	2	2	4	4	9									32									3	4	4	5	4	5			1	2	1	2	2	1	2	2	1			1	3	2	3	3	1
168	1	4	2	2	3	2	4				8														2	4	3	3	3	3			2	2	2	2	2	1	2	2	2			3	3	3	3	3	1
169	1	3	2	1	3	1	16																12		2	4	2	2	2	4			1	2	2	2	2	2	2	2	2			1	3	3	3	3	3
170	1	2	1	5	2	2	12												3						3	4	4	3	5	4			2	2	1	1	2	1	1	2	2			3	3	2	2	3	1
171	1	6	1	2	8	7	9									37									4	5	4	5	5	5			1	2	1	1	1	1	1	1	1			1	3	1	2	2	1
172	1	4	2	1	6	3	1	1																	3	4	4	4	4	5			1	1	1	1	1	1	1	2	1			2	2	2	2	2	1
173	1	3	2	3	7	3	9									34									3	1	1	1	1	1			2	2	2	2	2	2	2	2	2			3	3	3	3	3	3
174	1	3	2	3	5	3	1	23																	2	4	4	4	4	4			1	2	1	2	2	1	2	2	2			1	3	2	3	3	1
175	1	4	2	2	9	7	1	23																	2	1	1	1	1	1			1	2	2	2	1	1	2	2	2			1	3	3	3	1	1
176	1	4	1	6	2	2	1	23																	3	5	4	5	5	5			1	1	1	1	1	1	1	1	1			1	1	2	1	1	1
177	1	3	1	12	1	1	15															2			4	3	4	4	4	4			1	1	2	2	2	1	1	2	2			1	1	3	3	3	1
178	1	6	2	9	2	1	1	23																	2	2	2	2	2	3			2	2	2	2	2	1	2	1	2			3	3	3	3	3	1
179	1	3	5	11	4	1	9									11									2	3	4	4	3	4			2	2	2	2	2	1	2	1	1			3	3	3	3	3	1
180	1	2	1	3	6	4	15															3			2	3	4	4	4	3			1	1	1	2	2	1	2	1	1			2	2	1	3	3	1
181	1	4	2	6	4	3	1	22																	3	4	4	5	5	5			2	2	1	2	1	1	2	2	2			3	3	2	3	2	2
182	1	4	2	9	5	4	9									6									2	2	3	3	4	3			1	2	2	1	1	1	2	1	1			2	3	3	2	2	2
183	1	4	4	11	4	2	13													3					3	4	4	4	4	5			2	2	2	2	2	2	2	2	2			3	3	3	3	3	3
184	1	4	1	7	3	2	1	16																	2	4	3	4	5	3			1	2	2	2	1	2	2	2	2			1	3	3	3	2	3
185	1	6	1	9	2	1	3			6															2	4	3	3	3	2			2	2	1	2	1	1	2	2	2			3	3	2	3	2	1
186	1	4	2	4	4	4	9									30									4	4	4	4	3	4			2	2	1	2	2	1	1	2	1			3	3	2	3	3	1
187	1	4	2	1	7	7	6						4												2	2	3	2	2	3			1	2	2	2	1	1	2	2	2			1	3	3	3	1	1
188	1	9	5	11	4	1	6						5												1	1	1	1	1	3			2	2	2	2	2	2	2	2	2			3	3	3	3	3	3
189	1	3	2	1	6	4	1	17																	3	4	4	5	5	5			1	1	1	2	1	1	2	1	1			1	1	1	3	1	1
190	1	4	1	6	2	1	1	18																	4	4	4	3	3	4			1	1	1	1	1	1	1	1	2			1	2	2	2	2	1
191	1	6	1	10	2	1	6						1												2	4	4	4	4	4			2	2	2	2	2	2	1	2	2			3	3	3	3	3	3
192	1	4	2	1	7	7	12												3						2	3	3	3	3	4			2	2	2	2	2	1	2	2	2			3	3	3	3	3	1
193	1	4	3	10	7	5	12												2						2	4	4	4	5	5			2	2	2	2	2	1	2	2	2			3	3	3	3	3	1
194	1	4	2	9	8	5	1	22																	2	4	4	5	4	5			2	2	2	2	1	1	2	2	2			3	3	3	3	1	1
195	1	4	2	1	9	7	4				6														2	2	2	4	2	4			2	2	1	2	1	1	2	2	1			3	3	2	3	1	1
196	1	2	2	5	3	2	1	20																	2	2	2	2	2	2			2	2	2	2	2	2	2	2	2			3	3	3	3	3	3
197	1	2	1	3	2	2	1	24																	3	4	5	4	5	4			1	1	1	2	1	1	1	1	1			1	2	2	3	1	1
198	1	6	1	6	1	1	16																5		2	5	1	4	5	5			1	2	1	2	1	1	2	1	1			1	3	1	3	1	1
199	1	2	1	4	1	1	6						4												2	3	3	1	1	1			2	2	2	2	2	2	2	2	2			3	3	3	3	3	3
200	1	4	2	3	8	5	10										1								2	5	4	5	5	4			2	2	2	2	1	1	2	2	2			3	3	3	3	2	1
201	1	4	2	6	3	2	1	17																	2	5	4	3	3	3	2	클라우드컴퓨팅	1	2	1	2	1	1	2	2	1			1	3	2	3	2	1
202	1	4	3	6	9	7	6						3												3	3	3	3	2	4			2	2	1	1	2	1	2	2	1			3	3	1	2	3	2
203	1	9	5	4	8	4	5					2													1	4	4	4	4	4			2	2	2	2	2	2	2	2	2			3	3	3	3	3	3
204	1	4	1	8	2	2	1	23																	3	4	4	4	4	5			1	2	1	1	1	1	1	1	1			1	3	2	2	2	2
205	1	6	3	11	7	5	11											4							2	2	3	4	3	3			1	2	1	2	2	1	2	2	2			1	3	2	3	3	2
206	1	4	1	3	1	1	9									33									2	3	3	4	3	4			2	2	1	2	2	1	2	1	2			3	3	1	3	3	1
207	1	4	2	8	4	4	1	23																	3	4	4	4	5	5			1	2	2	1	1	1	1	2	1			1	3	3	1	2	1
208	1	3	2	1	4	4	11											5							1	4	4	3	3	3			2	2	2	2	2	2	2	2	2			3	3	3	3	3	3
209	1	4	2	9	6	4	1	13																	3	4	4	3	4	4			1	1	1	2	1	1	1	1	1			1	1	2	3	1	1
210	1	3	1	1	5	4	1	1																	3	3	4	3	2	3			1	2	2	1	2	1	1	1	2			1	3	3	1	3	2
211	1	2	1	8	1	1	9									15									1	3	3	3	3	3			2	2	2	2	2	2	2	2	2			3	3	3	3	3	3
212	1	4	1	9	3	1	17																	1	3	3	4	3	4	3			1	2	1	1	1	1	1	1	2			1	3	2	1	1	2
213	1	2	1	8	2	1	9									5									3	3	4	4	4	4			2	2	2	2	2	2	2	2	2			3	3	3	3	3	3
214	1	6	3	9	7	6	1	6																	3	4	4	4	4	4			1	1	1	1	1	1	1	1	1			2	2	2	2	1	1
215	1	2	1	12	1	1	9									37									3	4	4	4	4	4			2	2	2	2	2	2	2	2	2			3	3	3	3	3	3
216	1	4	1	3	2	2	1	17																	3	3	3	2	2	4			2	2	2	2	2	1	2	2	2			3	3	3	3	3	1
217	1	4	1	1	2	1	1	21																	3	3	3	2	3	3			2	2	1	2	2	2	2	2	2			3	3	2	3	3	3
218	1	4	2	1	6	6	4				5														2	3	3	3	3	3			1	1	1	1	2	2	2	1	1			1	1	1	2	3	3
219	1	4	1	10	5	3	1	2																	3	4	4	5	4	4			1	2	1	2	1	1	2	2	1			2	3	2	3	2	1
220	1	3	1	2	1	1	1	15																	3	3	3	4	3	3			2	2	2	2	2	2	2	2	2			3	3	3	3	3	3
221	1	4	5	10	5	1	5					5													2	4	4	4	3	4			2	2	1	2	2	1	2	2	2			3	3	2	3	3	1
222	1	4	3	11	7	3	9									2									3	4	4	4	5	5			2	2	2	2	2	2	1	2	2			3	3	3	3	3	3
223	1	4	2	2	3	4	2		7																3	4	4	5	5	4			2	2	2	2	2	2	2	2	2			3	3	3	3	3	3
224	1	4	1	4	2	1	1	2																	1	1	1	1	1	1			2	2	2	2	2	2	2	2	2			3	3	3	3	3	3
225	1	2	1	5	2	1	9									4									3	3	3	3	3	4			2	1	2	2	1	2	2	1	2			3	2	3	3	2	3
226	1	4	4	11	5	1	9									32									2	4	4	4	5	4			2	2	2	2	2	2	1	2	1			3	3	3	3	3	3
227	1	4	2	7	3	1	1	1																	2	3	3	3	3	3			1	2	2	2	2	2	2	2	1			1	3	3	3	3	3
228	1	6	5	11	9	7	1	1																	4	3	4	3	4	3			1	1	1	1	1	2	1	1	2			1	1	1	2	1	3
229	1	2	1	3	2	1	9									44									2	3	3	4	4	3			2	2	2	2	2	2	1	1	1			3	3	3	3	3	3
230	1	4	2	3	1	2	1	17																	1	4	3	4	4	4			2	2	2	2	2	2	2	2	2			3	3	3	3	3	3
231	1	4	4	11	6	2	3			7															3	4	4	3	4	4			2	2	1	2	1	1	1	2	2			3	3	2	3	1	1
232	1	4	1	4	4	3	5					5													2	4	3	3	4	4			1	1	2	1	2	2	2	1	1			1	2	3	1	3	3
233	1	4	2	2	9	7	1	22																	2	1	1	1	1	1			2	2	2	2	2	2	2	2	2			3	3	3	3	3	3
234	1	4	1	11	4	3	1	19																	3	3	4	4	4	4			2	1	1	2	1	1	2	2	2			3	2	2	3	2	1
235	1	4	2	2	2	2	16																1		2	4	4	4	5	3			1	2	1	2	2	1	1	1	1			2	3	2	3	3	1
236	1	4	2	2	3	3	10										2								3	4	4	5	3	5			1	2	1	2	2	2	2	2	2			1	3	1	3	3	3
237	1	3	1	1	2	1	16																14		2	4	4	3	4	4			2	2	2	2	2	2	2	2	2			3	3	3	3	3	3
238	1	3	1	3	8	5	1	13																	2	4	4	5	4	4			1	2	1	2	1	1	1	1	1			2	3	2	3	2	1
239	1	3	1	2	3	1	17																	2	2	5	2	2	2	3			1	2	2	2	2	2	2	2	1			1	3	3	3	3	3
240	1	6	1	9	4	2	16																6		2	4	4	4	3	3			2	1	2	2	1	1	2	1	1			3	2	3	3	1	1
241	1	6	5	11	9	6	11											2							2	4	4	5	5	3			2	2	2	2	2	1	2	2	2			3	3	3	3	3	1
242	1	2	1	5	2	1	9									15									2	4	4	3	4	4			1	1	2	2	1	2	1	2	2			1	2	3	3	2	3
243	1	9	5	10	5	2	9									20									2	2	3	4	3	5			2	2	1	2	2	1	2	2	1			3	3	2	3	3	1
244	1	4	2	9	3	1	4				5														2	4	2	3	2	5			2	2	2	2	2	1	2	2	2			3	3	3	3	3	1
245	1	4	2	10	5	2	13													7					2	4	4	4	5	5			2	2	2	2	2	1	2	2	2			3	3	3	3	3	1
246	1	4	2	2	4	2	2		8																3	4	4	4	4	4			1	1	1	2	1	1	2	2	2			2	1	2	3	1	1
247	1	6	1	2	3	2	1	17																	2	4	3	4	4	4			1	1	1	1	2	1	2	1	1			1	2	1	2	3	2
248	1	6	3	11	6	4	2		6																1	1	1	1	1	1			2	2	2	2	2	2	2	2	2			3	3	3	3	3	3
249	1	4	2	2	7	5	1	11																	3	5	4	3	2	3			1	1	2	2	1	1	2	1	1			1	1	3	3	2	2
250	1	4	2	9	6	4	6						3												3	4	5	5	4	4			1	1	1	2	1	1	1	1	1			1	2	2	3	1	1
251	1	6	4	11	6	2	16																9		3	4	3	4	3	3			2	2	2	2	2	2	2	2	2			3	3	3	3	3	3
252	1	4	2	3	4	3	1	19																	2	3	4	4	3	4			2	2	1	2	1	1	2	2	2			3	3	1	3	2	1
253	1	6	1	11	6	2	9									13									3	3	4	4	4	3			2	1	2	2	2	1	2	2	2			3	2	3	3	3	2
254	1	2	1	1	1	1	11											3							1	4	4	3	3	4			2	2	2	2	2	2	2	2	2			3	3	3	3	3	3
255	1	6	1	12	4	1	14														5				3	4	4	4	3	4			1	2	2	1	2	1	1	1	1			2	3	3	2	3	2
256	1	4	2	1	8	4	1	19																	3	4	3	5	4	3			1	2	1	2	1	1	1	2	1			1	3	2	3	2	2
257	1	4	1	1	3	3	9									4									2	3	4	3	4	4			1	1	1	2	2	2	2	1	2			2	2	2	3	3	3
258	1	4	2	8	2	3	3			6															3	4	4	2	4	4			2	2	2	2	2	1	2	2	2			3	3	3	3	3	1
259	1	4	2	2	4	3	9									31									2	2	2	3	3	4			2	2	2	2	2	1	2	2	2			3	3	3	3	3	1
260	1	4	2	1	5	4	9									37									2	4	3	4	4	5			2	2	2	2	2	2	2	2	2			3	3	3	3	3	3
261	1	4	1	3	2	2	9									11									2	4	4	3	3	4			2	2	2	1	2	2	2	2	2			3	3	3	1	3	3
262	1	6	1	10	3	1	9									27									2	3	4	5	4	5			1	1	1	2	1	1	2	1	1			2	2	2	3	2	2
263	1	2	1	3	2	2	15															2			2	4	3	4	4	4			1	2	1	1	1	2	2	1	1			2	3	2	2	2	3
264	1	2	1	8	1	1	1	2																	3	4	3	2	3	2			1	2	2	1	2	1	2	1	2			1	3	3	1	3	1
265	1	3	2	4	2	1	1	17																	2	4	2	3	2	3			1	2	2	1	1	2	2	2	1			2	3	3	1	2	3
266	1	2	1	7	5	4	12												6						3	2	3	4	3	5			2	2	2	1	2	2	2	2	2			3	3	3	1	3	3
267	1	2	1	1	2	1	5					4													3	2	3	2	4	5			1	2	2	2	2	1	2	2	2			1	3	3	3	3	1
268	1	4	2	2	8	5	9									10									2	4	4	4	4	4			2	2	1	2	2	1	2	2	1			3	3	2	3	3	1
269	1	4	3	10	7	3	13													1					2	5	2	5	4	5			2	2	2	2	1	1	2	2	2			3	3	3	3	2	1
270	1	3	1	5	2	1	9									26									2	5	4	3	4	2			1	2	2	1	2	2	2	2	2			1	3	3	1	3	3
271	1	4	2	1	5	4	9									24									1	3	2	3	2	4			2	2	2	2	2	2	2	2	2			3	3	3	3	3	3
272	1	3	2	7	8	6	3			7															2	3	3	3	2	4			1	2	1	2	2	2	2	1	2			2	3	1	3	3	3
273	1	4	2	2	8	7	2		1																2	3	3	3	3	3			1	1	1	1	1	1	1	1	1			2	2	2	2	2	2
274	1	4	1	12	3	2	16																1		3	4	2	4	5	4			2	2	1	2	2	1	2	1	2			3	3	1	3	3	1
275	1	6	1	12	1	1	9									20									3	4	4	3	4	4			1	2	1	1	1	1	2	2	2			1	3	1	1	1	1
276	1	4	2	2	6	6	1	23																	2	4	3	3	4	4			2	2	2	2	2	1	2	2	2			3	3	3	3	3	1
277	1	6	2	9	9	7	9									31									3	4	5	5	4	5			1	1	2	2	2	1	1	2	1			1	1	3	3	3	1
278	1	2	1	7	2	1	1	2																	2	2	3	2	3	2			2	1	2	1	2	1	2	1	2			3	2	3	1	3	2
279	1	4	2	2	3	3	2		11																2	4	4	4	4	4			1	1	1	1	1	1	1	1	1			2	2	2	2	2	1
280	1	3	4	5	4	1	17																	1	3	3	4	3	4	4			1	1	2	1	2	1	1	1	1			1	1	3	1	3	1
281	1	6	1	9	4	1	14														1				3	4	4	5	5	5			2	2	2	2	2	1	2	2	1			3	3	3	3	3	1
282	1	6	3	10	3	1	1	7																	2	3	3	3	3	2			2	2	1	2	2	1	2	1	2			3	3	1	3	3	2
283	1	3	2	1	9	7	15															20			2	2	2	2	3	1			2	2	2	2	2	2	2	2	2			3	3	3	3	3	3
284	1	6	2	1	6	5	9									37									3	4	4	4	3	4			1	2	1	2	1	1	1	2	1			1	3	2	3	1	1
285	1	2	1	3	1	1	15															6			2	5	4	4	4	3			1	2	1	2	2	1	2	2	2			1	3	2	3	3	1
286	1	4	2	9	4	2	1	2																	3	4	3	4	4	4			2	2	1	2	1	1	2	2	1			3	3	2	3	1	1
287	1	4	1	6	8	6	5					5													3	4	5	4	4	4			1	2	1	1	1	1	1	2	2			2	3	2	2	1	1
288	1	3	5	4	6	2	1	12																	2	3	3	3	3	2			1	1	1	2	2	1	2	2	1			1	1	1	3	3	1
289	1	9	3	5	7	3	9									34									2	4	4	4	4	5			2	2	2	2	2	1	1	2	2			3	3	3	3	3	1
290	1	2	1	11	1	1	14														18				2	1	1	1	1	1			2	2	2	2	2	1	2	2	2			3	3	3	3	3	1
291	1	3	2	4	7	4	9									30									2	4	3	2	3	4			2	2	2	1	2	2	1	2	2			3	3	3	2	3	3
292	1	6	3	11	9	4	1	1																	2	4	4	4	4	4			1	2	2	2	1	2	2	2	2			1	3	3	3	1	3
293	1	9	5	2	9	7	9									7									2	3	3	3	3	3			2	2	1	1	1	1	2	1	1			3	3	2	1	2	1
294	1	2	2	2	2	1	7							2											2	2	2	2	1	4			2	2	2	2	2	1	1	1	1			3	3	3	3	3	1
295	1	2	1	4	1	1	4				3														1	4	3	2	2	4			2	2	2	2	2	2	2	2	2			3	3	3	3	3	3
296	1	4	2	1	3	1	11											12							2	5	5	5	5	5			1	2	2	2	2	1	2	2	2			1	3	3	3	3	1
297	1	4	2	6	6	5	1	14																	3	5	5	5	5	5			2	2	2	2	2	2	2	2	2			3	3	3	3	3	3
298	1	3	1	5	4	3	9									3									2	4	3	3	3	3			1	2	2	2	2	2	2	2	1			1	3	3	3	3	3
299	1	4	1	1	4	4	12												1						2	3	2	4	5	5			2	2	2	2	2	1	2	2	2			3	3	3	3	3	1
300	1	4	2	4	5	4	10										1								3	4	5	3	4	4			2	2	2	2	1	1	2	2	1			3	3	3	3	2	1
301	1	3	2	1	4	3	2		10																1	1	1	1	2	4			2	2	2	2	2	2	2	2	2			3	3	3	3	3	3
302	1	6	3	11	8	4	16																2		2	4	3	3	4	4			2	2	2	2	2	1	2	2	2			3	3	3	3	3	1
303	1	6	4	12	4	1	13													2					2	4	4	5	4	5			2	2	2	2	1	2	1	1	1			3	3	3	3	1	3
304	1	4	1	4	5	3	9									32									2	3	3	3	2	3			2	2	1	2	2	2	2	2	2			3	3	2	3	3	3
305	1	6	1	11	2	3	1	23																	4	4	3	5	3	5			1	2	2	1	2	1	1	2	1			1	3	3	2	3	1
306	1	9	5	10	9	4	7							3											2	4	4	4	4	4			1	1	1	1	1	1	1	2	1			1	1	1	1	2	1
307	1	3	1	1	4	4	15															3			2	3	3	4	4	4			2	2	2	2	2	1	2	2	2			3	3	3	3	3	1
308	1	4	1	7	2	1	9									40									3	4	4	4	4	4			2	2	2	2	2	1	2	2	2			3	3	3	3	3	1
309	1	6	1	11	1	1	1	22																	1	3	3	4	3	4			2	2	2	2	2	2	2	2	2			3	3	3	3	3	3
310	1	4	2	7	6	5	1	17																	4	4	4	4	5	4			1	1	1	2	1	1	2	2	2			1	1	2	3	2	1
311	1	2	1	5	1	1	4				9														1	4	3	3	4	3			2	2	2	2	2	2	2	2	2			3	3	3	3	3	3
312	1	3	1	4	2	1	12												17						2	1	2	2	1	1			2	2	2	1	2	2	2	2	2			3	3	3	1	3	3
313	1	4	1	2	2	1	9									21									2	3	4	3	4	4			2	2	2	1	2	2	1	2	2			3	3	3	2	3	3
314	1	4	2	9	6	5	1	24																	4	5	4	4	4	4			2	2	2	2	1	1	2	2	2			3	3	3	3	1	1
315	1	2	1	2	4	1	9									18									2	3	3	4	3	4			1	2	2	2	2	2	2	2	1			2	3	3	3	3	3
316	1	6	3	10	9	4	16																2		3	4	3	4	4	5			1	2	1	2	1	1	2	2	2			1	3	2	3	2	1
317	1	3	1	2	4	5	1	8																	3	3	4	2	5	4			2	1	1	2	1	1	1	2	1			3	2	2	3	2	1
318	1	4	4	12	1	1	1	22																	2	4	4	3	3	4			2	2	2	2	2	2	2	2	2			3	3	3	3	3	3
319	1	3	2	5	3	2	2		4																3	5	5	4	5	4			2	2	2	2	2	1	2	2	2			3	3	3	3	3	1
320	1	4	2	1	9	7	1	16																	4	5	5	5	5	5			1	2	1	2	1	1	1	2	2			1	3	1	3	1	1
321	1	4	2	8	3	2	9									7									3	3	3	3	3	4			2	2	1	2	1	2	1	2	1			3	3	2	3	1	3
322	1	4	2	9	6	5	1	21																	2	4	4	2	4	4			1	1	1	2	1	1	2	2	1			1	1	2	3	2	1
323	1	3	1	11	3	2	9									37									3	4	3	4	4	4			2	2	2	2	2	2	2	2	2			3	3	3	3	3	3
324	1	4	1	3	2	2	1	20																	3	5	4	3	4	4			1	2	1	2	2	1	2	2	2			1	3	2	3	3	1
325	1	4	5	7	2	2	3			2															3	2	3	3	3	2			2	2	1	1	2	2	1	2	1			3	3	2	2	3	3
326	1	3	2	1	8	7	12												5						2	1	1	1	1	1			1	1	1	2	1	2	1	2	2			1	2	2	3	1	3
327	1	4	2	1	9	7	11											12							3	4	4	4	4	1			1	1	1	2	1	1	2	2	2			1	1	2	3	1	1
328	1	4	2	6	4	3	1	19																	3	4	4	4	4	3			2	2	2	2	2	1	2	2	2			3	3	3	3	3	1
329	1	9	5	4	9	7	1	22																	3	3	3	3	4	4			2	2	2	2	2	1	1	2	2			3	3	3	3	3	1
330	1	4	1	3	2	2	1	21																	3	4	4	3	4	3	4	출장근무	1	2	1	2	1	2	2	2	1			1	3	2	3	1	3
331	1	2	1	5	2	1	2		5																3	4	4	3	2	3			1	2	2	2	2	2	2	2	1			2	3	3	3	3	3
332	1	4	2	1	9	6	16																1		2	4	3	3	4	5			1	2	2	2	1	1	2	2	2			2	3	3	3	1	1
333	1	6	5	10	8	5	10										2								4	5	4	5	4	3			1	2	1	2	1	1	2	1	1			1	3	1	3	2	1
334	1	9	5	9	5	6	3			8															3	4	4	4	4	4			2	2	2	2	2	1	2	2	2			3	3	3	3	3	1
335	1	3	1	3	3	3	9									31									2	3	3	4	4	4			2	1	2	2	2	2	2	2	2			3	1	3	3	3	3
336	1	4	2	3	3	3	1	16																	2	3	3	2	2	3			2	2	2	2	2	1	2	2	2			3	3	3	3	3	1
337	1	3	2	5	6	4	1	1																	2	3	3	4	4	4			1	1	2	1	1	1	1	2	1			2	2	3	2	2	2
338	1	6	1	6	4	4	1	14																	4	4	4	5	4	5			2	2	1	2	2	1	1	1	1			3	3	2	3	3	1
339	1	2	1	3	1	1	1	20																	2	4	4	5	4	4			2	2	2	2	2	1	2	2	2			3	3	3	3	3	1
340	1	4	1	2	3	3	1	19																	2	4	4	4	3	4			1	2	2	2	2	2	2	2	1			1	3	3	3	3	3
341	1	3	1	3	5	3	1	21																	2	4	4	4	3	4			2	2	2	1	2	1	2	2	2			3	3	3	1	3	1
342	1	4	1	11	6	3	2		15																3	4	5	4	4	5			2	1	1	1	2	1	2	2	1			3	1	2	1	3	1
343	1	4	4	12	1	1	6						2												2	4	3	3	4	3			2	2	2	2	2	1	2	2	2			3	3	3	3	3	1
344	1	2	1	1	1	1	1	2																	2	3	3	3	3	3			1	2	1	2	2	2	1	1	1			1	3	2	3	3	3
345	1	2	1	5	2	1	1	1																	1	4	4	4	4	4			2	2	2	2	2	2	2	2	2			3	3	3	3	3	3
346	1	3	2	3	3	2	1	17																	3	4	3	4	3	3			1	2	1	2	1	1	2	2	1			1	3	2	3	1	1
347	1	4	4	12	6	2	15															1			3	4	2	2	2	4			1	2	2	2	2	2	2	2	2			1	3	3	3	3	3
348	1	6	1	11	4	3	4				4														2	4	5	4	4	5			1	1	1	2	1	2	2	1	1			1	1	2	3	2	3
349	1	4	1	6	6	3	1	22																	3	4	5	5	4	4			1	2	1	2	2	1	1	2	2			2	3	2	3	3	2
350	1	3	1	4	1	1	13													3					2	2	2	2	2	2			2	2	2	2	2	2	1	2	2			3	3	3	3	3	3
351	1	3	2	4	8	6	2		12																3	5	5	4	2	2			1	2	1	1	2	2	2	2	2			1	3	2	1	3	3
352	1	6	1	2	3	1	2		6																2	3	3	3	3	3			2	2	2	1	2	1	1	2	2			3	3	3	1	3	1
353	1	4	1	2	6	4	14														1				2	4	4	5	4	4			1	1	1	2	2	1	1	1	1			1	2	1	3	3	1
354	1	4	1	1	4	3	1	7																	2	3	4	3	3	3			2	2	1	2	2	1	2	2	2			3	3	2	3	3	1
355	1	4	2	1	5	4	12												3						3	4	2	3	4	3			2	2	2	2	2	1	2	2	2			3	3	3	3	3	1
356	1	3	1	9	3	1	6						5												3	3	3	2	3	3			1	1	2	1	1	2	1	2	1			1	1	3	2	1	3
357	1	4	2	11	3	3	5					4													3	3	3	3	4	5			2	2	1	2	1	1	2	2	2			3	3	2	3	2	1
358	1	4	2	8	4	1	3			6															3	4	3	2	4	4			2	2	2	2	2	1	2	2	2			3	3	3	3	3	1
359	1	2	1	3	2	2	15															11			2	2	2	2	2	2			2	2	2	2	2	1	2	2	2			3	3	3	3	3	1
360	1	3	2	3	3	3	9									24									2	3	3	3	3	3			1	2	1	2	1	2	2	2	2			1	3	2	3	2	3
361	1	3	5	11	7	6	1	22																	3	5	4	4	4	5			2	1	2	2	1	1	1	2	2			3	2	3	3	1	2
362	1	4	3	4	4	3	6						2												3	2	3	5	4	1			1	2	2	1	1	1	2	1	2			1	3	3	2	1	2
363	1	3	1	5	3	1	3			5															2	4	3	3	4	4			1	2	2	2	2	2	2	2	1			1	3	3	3	3	3
364	1	4	1	6	6	3	1	2																	2	3	3	3	3	3			2	2	2	2	2	2	2	2	2			3	3	3	3	3	3
365	1	4	2	2	6	5	9									37									3	4	4	5	5	5			1	1	1	1	1	1	1	2	1			1	1	2	1	1	1
366	1	3	1	1	2	2	8								1										2	4	4	3	3	3			2	2	2	2	2	2	2	2	2			3	3	3	3	3	3
367	1	2	1	5	2	1	10										7								2	4	3	3	4	4			1	2	1	2	2	1	2	2	2			1	3	2	3	3	1
368	1	9	3	3	7	3	3			3															2	3	3	3	3	4			2	1	1	1	1	1	1	1	1			3	2	1	1	2	1
369	1	3	1	2	6	4	9									15									2	4	3	4	2	4			1	2	1	1	1	1	1	1	2			1	3	1	1	1	1
370	1	4	2	6	3	1	1	11																	2	4	3	4	4	5			1	2	1	2	1	1	2	2	2			2	3	1	3	1	1
371	1	2	1	3	2	1	9									7									2	4	4	4	4	3			2	2	2	2	2	2	1	2	1			3	3	3	3	3	3
372	1	9	5	10	7	6	3			5															3	4	3	5	5	5			2	2	1	2	2	1	1	2	2			3	3	2	3	3	1
373	1	4	1	10	3	2	1	4																	3	4	3	4	4	4			2	2	2	2	2	2	2	2	1			3	3	3	3	3	3
374	1	6	5	10	6	2	5					2													3	5	3	5	4	3			1	1	1	2	1	1	2	2	2			1	1	2	3	2	1
375	1	4	1	12	1	1	11											4							2	2	2	2	2	2			2	2	2	2	2	1	2	2	2			3	3	3	3	3	1
376	1	9	3	10	7	4	10										7								2	4	4	5	5	5			1	2	2	1	1	1	2	1	2			2	3	3	2	2	1
377	1	3	1	3	1	1	2		10																3	4	4	4	4	4			2	2	2	2	2	2	2	2	2			3	3	3	3	3	3
378	1	4	2	1	7	6	12												2						3	5	2	3	4	4			2	2	2	2	1	1	2	2	2			3	3	3	3	1	1
379	1	6	3	10	5	1	13													1					3	4	5	4	5	4			2	2	2	2	2	1	2	2	2			3	3	3	3	3	1
380	1	4	2	2	9	7	1	2																	3	5	3	3	4	4			1	2	2	2	1	1	2	2	1			1	3	3	3	1	1
381	1	4	1	1	5	2	7							4											2	4	3	3	4	4			1	2	2	2	2	1	2	2	2			1	3	3	3	3	1
382	1	3	2	1	5	3	13													8					2	4	4	4	4	4			2	2	2	2	2	2	2	2	2			3	3	3	3	3	3
383	1	4	2	4	7	6	1	23																	3	3	2	3	2	4			1	1	2	1	2	1	1	2	1			1	1	3	2	3	2
384	1	6	1	11	4	3	1	1																	3	3	4	3	4	4			1	1	2	1	1	2	2	1	1			2	2	3	1	1	3
385	1	4	2	7	9	7	9									3									3	4	3	3	5	4			2	2	1	2	2	1	2	2	2			3	3	2	3	3	1
386	1	4	1	3	3	3	1	14																	2	3	4	4	2	2			2	2	2	2	1	1	2	1	1			3	3	3	3	2	1
387	1	3	2	7	5	3	2		13																2	4	3	4	3	4			2	1	1	1	2	1	1	2	2			3	1	1	1	3	1
388	1	3	2	1	6	6	9									26									2	4	4	4	4	4			2	2	2	2	2	2	2	2	2			3	3	3	3	3	3
389	1	4	1	12	3	3	1	19																	3	4	4	4	3	3			1	2	1	1	1	1	2	1	1			2	3	1	1	2	2
390	1	4	1	12	3	3	9									33									3	4	4	5	4	4			1	2	1	1	1	1	1	2	1			1	3	2	1	2	2
391	1	3	2	1	9	7	9									37									2	5	4	4	5	4			2	2	1	2	1	1	2	2	2			3	3	2	3	2	1
392	1	4	1	3	1	2	9									33									3	4	3	3	3	3			2	2	2	1	2	1	2	1	1			3	3	3	2	3	2
393	1	2	1	7	1	1	9									21									2	1	1	1	1	1			2	2	2	2	2	2	1	2	2			3	3	3	3	3	3
394	1	4	2	2	2	1	1	7																	2	2	4	4	3	4			2	2	2	2	2	1	2	2	2			3	3	3	3	3	1
395	1	9	5	6	6	3	1	7																	3	3	4	3	4	3			1	2	1	2	1	1	1	2	1			1	3	2	3	2	1
396	1	4	2	11	9	7	1	14																	2	5	4	4	4	4			2	2	1	1	1	1	1	1	1			3	3	2	1	1	1
397	1	4	1	9	3	2	1	18																	2	4	3	4	4	4			2	1	1	2	1	1	2	2	2			3	1	1	3	1	1
398	1	6	5	11	9	5	2		2																2	2	3	5	5	5			1	2	2	2	2	1	2	2	2			1	3	3	3	3	1
399	1	6	1	9	2	1	6						3												1	3	2	4	4	4			2	2	2	2	2	2	2	2	2			3	3	3	3	3	3
400	1	4	2	7	7	5	1	5																	3	4	4	2	4	3			1	1	2	2	1	2	2	2	1			2	2	3	3	1	3
401	1	6	1	11	1	1	10										3								2	3	3	2	3	3			2	2	2	2	2	2	2	2	1			3	3	3	3	3	3
402	1	3	1	1	1	1	12												3						1	3	3	3	3	3			2	2	2	2	2	2	2	2	2			3	3	3	3	3	3
403	1	6	2	6	5	4	1	3																	3	4	4	4	4	4			1	1	1	2	2	1	1	2	1			1	1	2	3	3	1
404	1	2	1	1	1	1	9									11									2	4	5	5	4	5			2	2	1	2	1	2	2	2	1			3	3	2	3	2	3
405	1	6	3	11	9	6	1	5																	2	4	4	1	3	3			2	2	2	2	1	1	1	2	2			3	3	3	3	2	1
406	1	2	1	8	2	1	1	22																	3	3	3	2	4	4			2	2	1	1	2	1	1	1	1			3	3	2	1	3	1
407	1	4	2	2	6	4	13													1					2	2	3	1	1	1			2	2	2	2	2	2	2	2	2			3	3	3	3	3	3
408	1	4	1	10	4	3	9									10									2	3	2	3	3	5			2	2	2	2	2	1	2	2	2			3	3	3	3	3	1
409	1	3	3	5	6	3	1	23																	2	4	4	5	5	4			1	1	1	1	1	1	2	1	1			1	1	2	1	1	1
410	1	4	2	2	2	1	12												2						2	4	2	3	4	3			2	2	2	2	2	2	2	2	2			3	3	3	3	3	3
411	1	3	2	6	9	7	1	16																	3	4	4	4	4	4			2	1	2	2	1	2	2	2	2	1	클라우드 이용	3	1	3	3	1	3
412	1	2	1	5	1	1	4				3														2	2	4	3	2	3			1	2	2	2	2	2	2	2	2			2	3	3	3	3	3
413	1	2	1	7	4	1	14														1				2	3	3	3	3	4			2	2	2	2	2	2	2	2	1			3	3	3	3	3	3
414	1	3	1	8	2	3	9									9									2	4	4	5	4	5	4	스마트 워크 인터넷을 통한 원격 상담 유지보수등	2	2	2	1	2	2	2	1	2			3	3	3	2	3	3
415	1	4	2	7	7	7	1	19																	4	4	4	5	3	5			1	2	1	2	2	1	1	1	1			1	3	2	3	3	1
416	1	4	2	1	6	4	1	24																	2	4	5	4	5	4			1	1	2	1	1	1	1	2	1			1	1	3	2	2	1
417	1	3	2	3	6	7	7							4											2	4	3	3	3	3			2	2	2	2	2	1	2	2	2			3	3	3	3	3	1
418	1	9	5	10	8	4	4				3														2	4	3	4	4	4			2	2	2	2	2	2	1	2	2			3	3	3	3	3	3
419	1	4	2	1	6	2	7							3											2	4	3	4	4	4			1	2	2	2	2	1	2	2	2			1	3	3	3	3	1
420	1	2	1	3	1	1	6						3												2	4	4	4	4	4			1	2	1	2	2	2	2	2	2			1	3	1	3	3	3
421	1	6	1	3	5	4	2		7																2	4	5	5	4	3			1	1	1	2	2	1	1	2	1			1	1	2	3	3	2
422	1	4	2	7	2	2	1	2																	3	3	2	3	2	4			1	2	2	2	2	1	1	2	2			1	3	3	3	3	1
423	1	4	2	5	4	3	9									30									3	4	4	3	4	5			1	1	2	2	1	1	1	1	1			1	1	3	3	1	1
424	1	4	2	7	6	4	4				6														2	3	4	2	2	2			1	2	2	2	2	1	1	1	1			2	3	3	3	3	1
425	1	4	3	10	8	4	10										3								1	3	3	4	3	3			2	2	2	2	2	2	2	2	2			3	3	3	3	3	3
426	1	4	2	9	3	1	1	24																	2	3	3	4	4	4			2	2	2	2	2	1	2	2	2			3	3	3	3	3	1
427	1	4	4	11	3	2	1	9																	2	3	3	3	3	3			2	2	2	2	2	2	2	2	2			3	3	3	3	3	3
428	1	4	1	10	4	1	1	5																	2	4	4	3	4	4			2	2	2	1	2	1	1	2	2			3	3	3	1	3	2
429	1	4	2	9	6	5	1	24																	3	4	3	4	3	4			1	1	2	2	2	2	2	2	2			1	1	3	3	3	3
430	1	4	2	3	6	4	1	10																	2	4	4	5	4	4			1	2	1	2	1	1	1	1	1			1	3	1	3	1	1
431	1	4	2	2	5	3	7							5											2	2	2	1	2	5			2	2	2	2	2	1	2	2	2			3	3	3	3	3	1
432	1	3	2	1	9	7	12												5						3	4	5	4	5	4			2	2	2	2	2	2	2	2	2			3	3	3	3	3	3
433	1	9	5	11	6	2	14														2				3	4	4	5	4	5			2	2	1	2	2	2	1	2	1			3	3	1	3	3	3
434	1	4	2	4	5	3	9									15									3	4	3	4	4	3			2	2	1	1	1	1	1	1	1			3	3	2	1	2	1
435	1	4	2	9	9	7	1	1																	3	4	4	5	5	5			1	2	1	1	1	1	1	1	1			1	3	2	2	1	1
436	1	9	5	11	6	5	9									1									3	4	3	4	3	5			2	2	2	2	2	1	1	2	1			3	3	3	3	3	1
437	1	3	3	2	9	4	9									16									2	3	3	4	4	4			2	2	1	2	2	2	2	2	2			3	3	2	3	3	3
438	1	4	2	1	9	7	14														2				3	4	5	4	4	5			1	2	1	2	1	2	2	2	1			1	3	2	3	2	3
439	1	4	2	2	3	2	14														3				2	3	2	2	2	2			2	1	2	2	2	2	1	1	1			3	1	3	3	3	3
440	1	3	1	3	1	1	6						3												2	4	4	3	4	4			1	2	1	1	1	1	2	2	2			1	3	2	1	1	1
441	1	4	2	7	3	4	1	20																	3	4	3	4	4	4			2	2	2	2	2	1	2	2	2			3	3	3	3	3	1
442	1	4	3	6	3	2	2		2																2	1	3	2	4	3			1	2	1	1	2	1	2	1	2			1	3	2	1	3	1
443	1	4	2	4	5	3	14														5				3	2	3	4	3	4			2	2	2	2	2	2	2	2	2			3	3	3	3	3	3
444	1	2	1	8	1	1	7							2											2	3	3	3	3	3			2	2	2	2	2	2	2	2	2			3	3	3	3	3	3
445	1	4	2	10	2	2	1	20																	3	4	3	4	3	4			2	2	2	2	2	2	2	2	2			3	3	3	3	3	3
446	1	3	2	1	4	4	16																7		2	2	2	1	1	2			2	2	2	2	2	2	1	2	1			3	3	3	3	3	3
447	1	4	2	1	7	7	1	17																	2	3	3	3	3	4			1	1	2	2	2	1	1	1	1			1	1	3	3	3	2
448	1	3	1	11	4	1	2		13																2	4	3	3	3	4			1	2	2	1	2	2	2	2	2			1	3	3	1	3	3
449	1	4	2	1	4	4	1	16																	3	3	4	4	3	4			2	2	2	2	2	1	2	2	2			3	3	3	3	3	1
450	1	4	2	5	4	2	9									14									2	4	3	4	2	3			2	1	1	1	2	2	1	2	2			3	1	1	2	3	3
451	1	3	3	4	5	4	9									7									2	2	4	1	4	2			1	2	1	1	2	1	2	1	1			1	3	1	1	3	1
452	1	4	2	12	6	4	4				1														2	3	3	3	3	3			2	2	2	2	2	1	2	2	2			3	3	3	3	3	1
453	1	6	5	11	9	7	1	2																	3	3	2	3	2	4			1	1	1	1	2	2	2	1	2			1	1	2	1	3	3
454	1	4	1	8	6	4	9									11									2	3	3	4	3	4			2	2	2	2	2	2	1	2	2			3	3	3	3	3	3
455	1	4	2	6	4	4	1	23																	2	3	3	4	3	4			1	2	1	2	1	1	2	1	2			1	3	1	3	1	1
456	1	2	1	5	2	1	2		8																3	4	2	3	3	4			1	2	2	1	1	1	1	1	1			2	3	3	2	2	2
457	1	4	2	10	5	3	5					1													3	5	4	4	4	3			1	1	2	1	1	2	1	1	1			1	2	3	1	1	3
458	1	4	2	1	2	2	11											12							2	4	3	4	3	3			1	2	1	1	2	1	2	2	2			2	3	2	1	3	1
459	1	3	1	1	3	2	9									39									2	5	5	4	4	4			2	2	2	2	2	2	2	2	1			3	3	3	3	3	3
460	1	4	2	10	6	4	1	18																	3	4	4	5	4	3			1	1	1	1	2	1	2	2	1			1	1	1	1	3	1
461	1	4	1	10	3	1	11											1							2	2	3	3	2	3			1	1	2	2	1	1	1	2	2			1	2	3	3	1	1
462	1	4	2	4	5	4	16																11		3	5	4	4	4	4			1	1	1	1	1	1	2	2	2			1	2	2	2	1	1
463	1	4	2	12	5	1	1	23																	2	3	3	2	2	2			2	2	2	2	2	2	2	2	2			3	3	3	3	3	3
464	1	4	3	10	5	1	9									26									2	4	4	4	4	4			2	2	1	2	1	1	2	2	2			3	3	2	3	2	2
465	1	4	1	6	4	4	1	17																	2	4	3	4	4	4			2	2	2	1	2	1	2	2	2			3	3	3	2	3	1
466	1	6	1	11	3	1	12												5						2	4	4	4	4	4			2	2	2	2	2	1	2	2	2			3	3	3	3	3	1
467	1	2	1	5	1	1	1	21																	2	4	5	4	4	5			2	2	2	2	1	2	2	1	1			3	3	3	3	2	3
468	1	4	1	6	5	1	16																7		3	5	4	5	5	4			1	1	2	2	1	1	1	2	1			2	1	3	3	1	1
469	1	4	2	6	5	4	9									34									2	3	3	4	4	3			2	2	2	2	1	1	2	2	2	1	원격상담	3	3	3	3	2	1
470	1	2	2	3	3	3	1	24																	2	4	4	4	4	4			1	1	2	1	1	1	1	1	1			1	1	3	1	1	1
471	1	4	2	4	8	6	11											10							1	4	4	4	4	5			2	2	2	2	2	2	2	2	2			3	3	3	3	3	3
472	1	4	2	8	3	1	2		8																2	4	3	4	4	4			2	2	2	2	2	1	2	2	2			3	3	3	3	3	1
473	1	4	2	1	2	2	9									26									2	5	3	3	4	4			2	2	2	2	2	2	2	2	2			3	3	3	3	3	3
474	1	4	2	2	7	4	1	21																	3	4	3	4	4	5			1	2	2	1	1	1	2	2	2			1	3	3	2	1	1
475	1	3	2	3	9	6	2		5																3	5	5	4	4	4			1	2	2	1	2	1	1	2	1			1	3	3	1	3	1
476	1	2	1	9	2	1	2		14																3	5	5	3	4	4			1	1	1	1	2	1	1	1	2			2	1	1	1	3	2
477	1	4	1	6	2	1	13													2					2	4	4	4	4	4			2	2	2	2	2	1	2	2	2			3	3	3	3	3	1
478	1	6	3	11	6	3	13													5					3	4	4	3	4	5			1	2	2	1	1	1	1	2	2			2	3	3	2	2	2
479	1	4	1	1	2	1	9									24									3	3	3	4	3	4			2	2	1	2	1	1	2	2	2			3	3	2	3	2	2
480	1	9	2	12	2	1	6						3												3	4	5	4	4	5			1	1	1	2	1	2	2	2	1			2	2	2	3	2	3
481	1	3	2	3	5	3	9									35									4	5	4	5	4	5			1	2	1	2	2	1	2	2	2			1	3	1	3	3	1
482	1	6	1	10	3	1	12												2						2	3	3	3	3	3			1	2	1	2	1	2	2	2	2			2	3	2	3	2	3
483	1	3	1	1	4	3	16																10		2	2	1	1	1	4			2	2	2	2	2	2	2	2	1			3	3	3	3	3	3
484	1	4	2	8	9	7	1	23																	4	5	4	4	5	4			1	2	1	1	1	1	1	1	1			2	3	2	1	2	1
485	1	4	4	7	5	2	1	5																	2	4	3	4	3	5			1	2	1	2	2	1	2	2	2			1	3	2	3	3	1
486	1	4	2	7	9	7	5					4													3	3	3	3	3	4			2	2	2	2	2	1	2	2	2			3	3	3	3	3	1
487	1	2	1	6	1	1	14														12				2	4	4	5	4	4			1	1	1	2	1	1	1	1	1			2	1	2	3	2	1
488	1	2	1	1	2	2	1	18																	3	4	4	3	5	4			1	1	2	2	1	1	2	2	2			1	1	3	3	2	1
489	1	4	2	3	4	2	12												5						2	4	4	5	4	5			2	2	2	2	2	1	2	2	2			3	3	3	3	3	2
490	1	4	2	8	6	7	9									3									3	4	4	5	4	5			2	2	2	2	2	1	2	2	2			3	3	3	3	3	1
491	1	4	4	9	6	4	1	18																	4	5	4	4	4	5			1	2	1	2	1	1	1	2	2			1	3	2	3	2	1
492	1	4	2	6	2	1	9									10									3	4	3	3	3	3			1	2	2	2	2	2	2	2	2			1	3	3	3	3	3
493	1	4	2	3	2	3	9									29									2	4	3	3	3	4			1	1	2	2	2	1	2	2	2			1	1	3	3	3	1
494	1	4	2	7	3	4	16																8		2	4	4	5	4	4			1	2	2	2	2	2	2	2	2			2	3	3	3	3	3
495	1	4	2	1	9	7	9									28									3	4	4	3	4	4			1	2	1	2	1	1	1	1	1			1	3	2	3	1	1
496	1	4	2	3	7	4	1	23																	2	4	3	4	3	4			1	2	1	2	2	1	2	2	2			1	3	1	3	3	1
497	1	4	2	7	9	7	1	23																	3	4	4	4	4	4			1	2	1	1	1	1	1	1	1			1	3	2	1	1	1
498	1	4	2	1	4	3	9									33									2	4	3	4	4	4			1	2	1	2	2	2	2	2	2			2	3	2	3	3	3
499	1	6	1	11	4	3	1	19																	2	3	4	4	3	4			2	2	2	2	2	1	2	2	2			3	3	3	3	3	1
500	1	4	2	1	9	7	1	1																	2	5	3	5	4	5			1	2	1	2	1	1	2	2	1			2	3	2	3	1	1
501	1	3	2	4	6	4	9									37									2	4	4	5	5	4			2	2	2	2	2	1	2	2	2			3	3	3	3	3	1
502	1	9	5	10	3	1	9									24									2	3	4	4	3	3			2	2	2	2	2	2	2	2	2			3	3	3	3	3	3
503	1	2	1	10	1	1	3			7															1	1	2	2	1	1			2	2	2	2	2	2	2	2	2			3	3	3	3	3	3
504	1	4	1	1	3	1	1	11																	2	3	4	3	2	2			2	2	2	2	2	1	1	2	1			3	3	3	3	3	1
505	1	9	5	10	6	2	9									7									4	4	4	4	4	4			2	2	1	2	1	1	1	2	1			3	3	2	3	2	1
506	1	4	2	3	9	7	4				1														3	5	5	5	4	3			2	2	2	2	2	1	1	2	2			3	3	3	3	3	1
507	1	3	4	4	3	2	5					3													2	4	3	3	4	3			2	2	2	2	2	2	1	1	1			3	3	3	3	3	3
508	1	2	1	1	1	1	9									39									3	4	3	3	3	4			2	2	2	1	2	2	1	2	1			3	3	3	2	3	3
509	1	6	2	11	8	5	10										1								2	5	5	5	5	5			2	2	2	2	1	1	2	2	2			3	3	3	3	1	1
510	1	4	2	2	7	7	1	3																	2	4	2	4	4	4			1	2	1	2	2	1	2	2	2			1	3	2	3	3	1
511	1	6	1	9	5	2	9									4									4	5	4	5	4	5			1	2	1	1	1	1	1	1	1			1	3	1	1	1	2
512	1	4	4	11	2	1	16																9		2	3	3	3	3	4			2	2	2	2	1	2	2	2	2			3	3	3	3	2	3
513	1	4	2	4	6	4	2		3																3	4	5	3	5	4			2	1	2	2	1	1	1	1	1			3	2	3	3	2	2
514	1	4	1	8	3	1	1	9																	2	3	3	4	3	3			2	2	1	2	2	1	2	2	2			3	3	1	3	3	1
515	1	6	1	11	1	1	9									34									1	3	3	5	3	5			2	2	2	2	2	2	2	2	2			3	3	3	3	3	3
516	1	3	2	1	6	3	12												2						2	4	4	3	4	3			2	2	2	1	2	1	1	2	1			3	3	3	2	3	2
517	1	3	1	4	2	2	12												4						2	3	3	3	3	3			2	1	2	1	2	1	1	1	1			3	1	3	1	3	2
518	1	4	4	5	4	3	11											12							2	3	3	4	4	5			1	2	2	2	1	2	2	2	1			2	3	3	3	2	3
519	1	4	2	6	3	2	1	3																	3	4	4	4	5	4			1	2	1	2	1	1	2	2	2			2	3	2	3	2	2
520	1	4	2	10	2	1	4				7														1	3	3	3	3	3			2	2	2	2	2	2	2	2	2			3	3	3	3	3	3
521	1	4	3	10	7	4	1	1																	3	3	3	4	4	4			2	2	1	1	1	1	1	1	1			3	3	1	1	1	1
522	1	2	1	12	2	2	1	1																	3	3	4	4	4	3			2	1	1	2	1	1	2	1	1			3	1	1	3	1	1
523	1	4	1	3	5	4	1	1																	2	4	4	5	4	5			2	2	1	2	1	1	2	2	2			3	3	2	3	1	1
524	1	4	2	5	5	2	1	23																	2	3	4	3	4	3			2	2	2	2	2	1	2	2	2			3	3	3	3	3	1
525	1	4	2	2	5	2	1	24																	3	2	2	4	4	5			2	2	2	2	2	1	2	2	2			3	3	3	3	3	1
526	1	4	2	4	7	6	9									7									2	4	3	3	3	3			2	2	1	2	1	1	2	2	2			3	3	2	3	1	1
527	1	4	3	11	9	5	9									19									2	4	2	4	4	4			1	2	2	2	1	1	2	2	1			1	3	3	3	2	1
528	1	4	2	5	3	1	16																4		2	3	3	4	4	5			2	2	2	2	2	2	2	2	2			3	3	3	3	3	3
529	1	4	2	2	8	5	1	24																	3	4	4	5	5	4			2	1	1	1	2	1	2	2	2			3	2	1	2	3	1
530	1	4	2	1	5	4	9									10									3	5	3	4	4	5	4	원격유지보수	2	2	2	2	2	1	2	2	2			3	3	3	3	3	1
531	1	4	2	4	6	3	1	8																	3	3	4	3	3	4			2	2	2	2	2	1	2	2	2			3	3	3	3	3	1
532	1	4	1	6	2	2	1	23																	2	3	4	4	3	3			1	2	1	2	1	1	2	2	2			2	3	2	3	2	2
533	1	4	2	4	6	5	2		15																4	3	4	4	5	4			1	1	2	1	2	2	1	1	1			2	1	3	1	3	3
534	1	2	1	10	2	1	1	19																	2	2	2	2	3	3			2	2	2	2	2	1	2	2	2			3	3	3	3	3	2
535	1	4	2	9	9	7	9									2									3	5	5	5	4	4			1	1	1	1	1	1	2	2	1			1	1	2	1	2	1
536	1	2	1	3	2	2	9									23									3	4	4	3	4	4			1	2	2	2	2	1	2	2	1			2	3	3	3	3	2
537	1	4	2	2	2	1	15															6			3	4	4	4	4	4			1	1	1	2	2	2	2	2	2			2	2	2	3	3	3
538	1	6	1	10	3	1	12												5						2	4	4	4	4	4			2	1	1	1	2	1	2	1	1			3	2	2	2	3	1
539	1	6	2	9	9	7	1	3																	4	5	5	5	5	5			1	2	1	2	1	1	1	1	1			1	3	2	3	1	1
540	1	2	1	3	2	1	4				4														2	4	3	4	4	3			1	2	1	1	2	1	1	2	2			1	3	2	2	3	1
541	1	4	2	6	2	1	10										1								3	5	5	5	5	5			1	2	1	2	1	1	2	2	2			1	3	2	3	2	1
542	1	6	1	11	2	2	9									22									3	4	3	4	4	5			2	2	2	2	2	1	2	2	2			3	3	3	3	3	1
543	1	4	2	9	9	7	1	2																	4	5	5	4	4	4			1	1	1	2	2	1	2	2	2			1	1	2	3	3	1
544	1	2	1	4	3	1	9									20									2	3	3	4	3	4			1	2	2	2	2	1	2	1	2			2	3	3	3	3	2
545	1	4	1	3	2	2	2		5																1	3	3	3	3	4			2	2	2	2	2	2	2	2	2			3	3	3	3	3	3
546	1	2	1	5	1	1	13													2					2	4	4	4	4	4			2	2	2	2	2	2	2	2	2			3	3	3	3	3	3
547	1	4	4	12	4	1	6						3												2	4	4	4	5	5			2	2	2	2	2	1	2	2	2			3	3	3	3	3	1
548	1	3	1	3	1	1	1	2																	3	2	3	4	5	4			1	2	2	2	1	1	2	2	2			1	3	3	3	2	1
549	1	3	2	7	4	2	9									14									2	4	3	4	2	4			2	2	2	2	2	2	2	2	2			3	3	3	3	3	3
550	1	4	2	1	7	6	11											2							2	4	3	4	3	5			2	2	2	2	1	1	2	2	2			3	3	3	3	2	1
551	1	4	2	12	4	3	1	23																	2	5	5	5	5	5			1	2	1	2	1	1	2	2	2			1	3	2	3	1	1
552	1	4	2	2	9	7	1	1																	2	4	4	5	5	5			1	1	1	1	1	1	1	1	1			2	1	2	2	2	2
553	1	4	4	12	2	1	14														16				2	4	4	4	4	5			2	2	2	2	2	2	2	2	2			3	3	3	3	3	3
554	1	2	1	2	1	1	1	20																	3	4	4	4	5	5			1	1	1	2	2	1	2	2	2			1	2	2	3	3	1
555	1	3	2	1	2	1	9									34									2	2	2	1	2	2			2	2	2	2	2	1	2	2	2			3	3	3	3	3	1
556	1	4	2	1	5	6	15															1			3	4	4	4	4	4			1	2	2	2	2	1	2	2	2			1	3	3	3	3	1
557	1	6	2	11	4	3	4				8														2	4	4	4	3	4			2	2	2	2	2	1	2	2	2			3	3	3	3	3	1
558	1	3	1	1	4	4	9									33									1	3	2	3	3	3			2	2	2	2	2	2	2	2	2			3	3	3	3	3	3
559	1	4	2	6	3	3	1	17																	2	4	1	2	3	4			2	2	2	2	2	1	1	2	1			3	3	3	3	3	1
560	1	4	1	1	8	6	1	24																	4	5	5	5	5	5			1	1	1	1	2	1	1	1	1			2	2	2	2	3	2
561	1	4	1	9	4	2	1	14																	3	5	5	5	5	5			2	1	1	2	2	1	2	2	2			3	2	2	3	3	2
562	1	3	2	1	5	4	15															6			2	4	3	1	1	2			2	2	2	2	2	2	2	2	2			3	3	3	3	3	3
563	1	4	1	11	6	2	16																1		2	4	4	3	4	3			2	2	2	1	2	1	2	2	2			3	3	3	1	3	1
564	1	3	1	1	5	5	4				5														2	3	3	4	3	3			2	2	2	2	2	2	2	2	2			3	3	3	3	3	3
565	1	6	1	11	2	1	5					5													1	2	2	2	2	2			2	2	2	2	2	2	2	2	2			3	3	3	3	3	3
566	1	4	2	3	6	4	1	22																	4	5	4	4	5	4			2	2	2	1	1	1	2	2	1			3	3	3	1	1	1
567	1	2	1	5	2	1	12												3						2	4	4	3	4	3			2	1	2	2	2	1	1	2	2			3	1	3	3	3	1
568	1	4	2	6	6	5	11											7							3	3	2	3	1	4			2	2	1	2	2	1	1	1	1			3	3	2	3	3	1
569	1	4	2	3	8	6	1	23																	3	5	4	5	4	5			1	2	1	2	2	1	2	2	2			1	3	2	3	3	1
570	1	9	2	7	4	2	1	9																	2	3	4	5	5	4			2	2	1	1	2	1	1	2	1			3	3	2	2	3	1
571	1	4	2	11	4	1	1	12																	3	4	4	3	4	4			1	1	2	2	1	1	1	2	1			2	2	3	3	1	1
572	1	4	2	1	4	4	7							2											3	4	4	3	3	4			2	1	2	1	1	1	1	1	1			3	2	3	2	2	2
573	1	3	2	9	3	1	1	19																	2	4	3	3	4	4			2	2	2	2	2	2	2	2	2			3	3	3	3	3	3
574	1	6	3	10	9	7	2		7																4	5	5	5	5	5			2	2	1	2	2	1	1	2	2	1	lms이용 수업	3	3	2	3	3	2
575	1	4	2	1	7	7	9									31									3	4	4	4	4	5			1	2	2	1	1	1	1	1	1			1	3	3	1	1	1
576	1	4	2	7	9	7	1	22																	3	3	3	3	2	3			2	2	2	2	1	1	1	2	1			3	3	3	3	1	1
577	1	4	2	5	3	1	1	11																	2	4	3	4	4	4			2	2	2	2	2	2	2	2	2			3	3	3	3	3	3
578	1	4	2	10	5	2	1	23																	3	5	5	5	5	5			2	1	1	2	1	1	2	2	2			3	2	2	3	2	1
579	1	4	1	6	2	1	1	18																	3	5	4	4	4	5			2	2	1	2	2	1	2	1	2			3	3	1	3	3	1
580	1	4	1	4	4	2	1	3																	2	3	2	3	4	3			1	2	1	1	1	1	1	1	1			2	3	1	1	1	1
581	1	4	1	7	6	6	1	19																	2	3	4	4	4	3			2	2	1	2	2	1	2	2	2			3	3	2	3	3	1
582	1	4	2	11	5	2	1	3																	2	5	4	4	4	4			1	2	2	2	1	1	2	2	2			1	3	3	3	1	1
583	1	4	2	2	5	4	12												6						3	4	3	4	4	3			2	2	2	2	1	1	2	2	2			3	3	3	3	1	1
584	1	4	1	12	6	2	10										2								2	4	4	4	4	4			2	2	2	2	2	2	2	2	2			3	3	3	3	3	3
585	1	4	2	4	6	7	1	19																	2	4	3	4	3	4			2	2	2	2	2	2	2	2	2			3	3	3	3	3	3
586	1	6	1	11	2	1	1	24																	3	4	5	4	5	4			1	1	2	2	1	2	1	2	2			1	2	3	3	2	3
587	1	4	2	8	4	3	1	2																	2	3	2	3	3	2			2	2	2	2	2	1	2	2	2			3	3	3	3	3	1
588	1	4	1	6	9	7	6						1												4	5	4	5	4	5			1	2	1	1	1	1	1	1	1			1	3	1	1	1	1
589	1	2	1	9	2	1	9									11									1	4	4	4	4	4			2	2	2	2	2	2	2	2	2			3	3	3	3	3	3
590	1	4	2	7	4	5	1	2																	3	4	3	4	3	4			1	2	1	2	1	1	2	1	1			1	3	2	3	2	1
591	1	4	2	1	2	2	1	3																	4	3	4	4	2	4			1	2	1	1	2	1	2	1	2			2	3	1	1	3	2
592	1	3	1	11	2	1	1	4																	2	3	2	2	3	3			1	2	2	1	2	1	2	2	1			2	3	3	1	3	2
593	1	3	3	11	8	5	16																1		1	2	2	2	2	4			2	2	2	2	2	2	2	2	2			3	3	3	3	3	3
594	1	4	2	9	7	3	1	23																	3	4	4	5	4	5			1	2	1	2	2	1	2	2	1			2	3	2	3	3	1
595	1	2	1	10	1	1	15															9			3	2	1	4	2	1			2	2	2	2	2	2	2	2	2			3	3	3	3	3	3
596	1	4	2	2	6	4	9									7									2	2	2	4	2	4			2	2	2	2	2	2	1	2	2			3	3	3	3	3	3
597	1	4	1	12	2	1	5					2													2	5	4	4	4	5			1	2	1	2	1	1	2	2	2			1	3	2	3	2	1
598	1	9	5	7	9	7	9									10									3	4	5	4	4	3			2	1	1	2	1	2	1	2	1			3	1	2	3	1	3
599	1	4	4	4	2	1	11											2							1	3	3	4	3	3			2	2	2	2	2	2	2	2	2			3	3	3	3	3	3
600	1	4	2	3	4	3	1	11																	2	3	4	4	4	4			1	2	2	2	1	1	2	2	2			1	3	3	3	1	1
601	1	4	5	4	5	3	13													3					3	5	4	5	4	4			2	2	2	2	1	1	1	2	2			3	3	3	3	1	1
602	1	4	3	5	4	4	9									11									2	3	3	4	3	3			1	1	2	1	2	1	1	2	2			1	2	3	2	3	1
603	1	4	2	6	6	6	9									21									3	4	4	4	4	3			1	1	1	2	1	1	2	2	2			1	1	2	3	1	1
604	1	6	1	11	6	4	9									31									2	4	5	4	5	5			2	2	2	1	2	2	2	2	2			3	3	3	2	3	3
605	1	4	2	2	6	4	9									1									3	4	3	4	4	3			1	1	1	2	1	1	2	1	1			2	2	1	3	1	2
606	1	3	2	9	9	7	1	2																	4	5	4	4	5	5			1	1	1	1	1	1	2	1	1			2	1	2	1	1	1
607	1	3	1	2	6	4	12												6						3	5	4	5	5	4			1	1	1	2	1	1	2	1	2			2	2	2	3	1	2
608	1	4	1	9	4	3	1	17																	3	3	4	5	4	5			1	2	1	1	2	1	2	2	2			1	3	2	1	3	1
609	1	9	5	8	9	7	16																6		3	4	4	4	4	5			1	2	1	2	1	1	1	1	1			1	3	2	3	1	1
610	1	4	1	6	5	4	1	23																	3	5	5	5	5	5			2	2	2	2	2	2	2	2	2			3	3	3	3	3	3
611	1	4	2	11	5	4	9									12									3	3	2	4	3	2			1	2	2	1	1	1	2	2	1			1	3	3	2	1	1
612	1	4	1	11	3	1	16																6		2	3	3	3	3	3			2	2	2	2	2	1	2	2	2			3	3	3	3	3	1
613	1	4	2	6	8	7	9									7									4	4	3	4	4	5			2	2	1	2	1	1	1	2	1			3	3	2	3	1	1
614	1	2	1	3	2	1	1	19																	3	4	3	3	3	4			1	2	2	2	2	1	2	1	2			1	3	3	3	3	1
615	1	3	1	1	1	1	16																1		2	3	4	3	4	3			2	1	2	2	1	2	2	2	2			3	2	3	3	2	3
616	1	4	1	1	2	2	9									37									2	3	4	3	3	4			2	2	2	2	2	1	2	1	1			3	3	3	3	3	1
617	1	4	2	9	7	4	9									4									2	4	3	3	3	4			1	2	1	2	1	2	1	2	1			2	3	2	3	2	3
618	1	4	1	3	2	1	16																12		2	3	4	3	3	4			1	2	1	1	1	1	2	2	2			2	3	2	2	2	2
619	1	4	2	9	4	2	1	4																	2	4	4	4	4	5			2	2	2	2	2	2	2	2	2			3	3	3	3	3	3
620	1	2	1	4	4	3	2		6																4	5	5	5	5	5			1	1	1	1	2	1	1	1	2			1	1	1	1	3	1
621	1	2	1	8	4	2	1	23																	2	4	3	3	4	4			2	2	2	1	2	1	2	2	2			3	3	3	2	3	2
622	1	6	5	10	9	7	13													2					4	4	5	5	4	5			2	2	1	2	2	1	1	2	2			3	3	2	3	3	2
623	1	3	1	5	6	4	1	16																	2	4	4	5	3	5			1	2	2	1	2	1	1	1	1			1	3	3	2	3	1
624	1	6	1	11	2	1	9									30									2	3	3	4	4	4			2	2	2	2	2	2	2	2	2			3	3	3	3	3	3
625	1	3	2	12	6	4	9									24									2	4	4	3	4	5			2	1	2	2	2	2	2	2	2			3	1	3	3	3	3
626	1	3	1	8	6	2	14														3				2	3	2	3	3	3			2	2	2	2	2	2	2	2	2			3	3	3	3	3	3
627	1	2	1	5	2	1	1	15																	2	4	2	1	4	1			2	2	2	2	2	2	2	1	2			3	3	3	3	3	3
628	1	3	1	5	2	1	13													4					2	4	4	5	5	5			2	2	2	2	2	1	1	2	2			3	3	3	3	3	1
629	1	4	1	8	3	1	1	24																	2	1	1	1	1	1			2	2	2	2	2	2	2	2	2			3	3	3	3	3	3
630	1	4	2	1	4	3	9									37									2	3	3	3	3	3			2	2	2	2	2	2	2	2	1			3	3	3	3	3	3
631	1	2	1	10	4	1	12												5						3	5	3	5	4	5			1	2	1	1	2	1	1	2	2			2	3	2	2	3	1
632	1	3	2	4	6	4	1	1																	3	4	4	5	4	3			1	2	1	2	1	1	1	1	2			2	3	2	3	2	2
633	1	6	1	8	5	1	2		13																3	4	4	4	5	5			1	1	1	2	1	1	1	2	2			1	1	2	3	1	1
634	1	4	1	2	3	3	1	12																	2	2	2	2	2	2			1	2	1	2	2	1	2	2	2			2	3	2	3	3	1
635	1	4	1	3	4	3	9									14									3	4	3	4	4	4			2	1	2	1	2	1	1	2	1			3	2	3	2	3	1
636	1	4	1	3	4	3	1	18																	2	4	4	3	3	4			1	2	2	2	1	1	2	2	2			1	3	3	3	1	1
637	1	4	1	7	1	1	1	1																	2	5	2	4	4	2			1	2	1	2	1	1	2	2	2			1	3	1	3	1	1
638	1	6	2	6	6	4	1	13																	1	5	2	5	3	5			2	2	2	2	2	2	2	2	2			3	3	3	3	3	3
639	1	3	2	3	4	4	13													2					2	4	4	4	4	4			2	2	2	2	2	1	2	2	2			3	3	3	3	3	1
640	1	3	1	1	5	4	1	6																	3	3	2	3	3	4			1	1	2	2	1	1	1	1	1			1	2	3	3	1	1
641	1	6	4	11	7	3	2		6																2	4	3	4	4	5			2	2	2	2	2	2	1	1	1			3	3	3	3	3	3
642	1	6	1	9	1	1	10										1								3	4	4	4	4	4			1	2	1	1	2	1	1	1	2			1	3	2	1	3	1
643	1	4	3	11	9	7	9									19									2	4	3	3	4	5			2	2	2	2	2	2	2	2	2			3	3	3	3	3	3
644	1	4	1	5	2	1	1	21																	2	4	4	3	3	3			2	2	2	2	2	2	2	2	2			3	3	3	3	3	3
645	1	4	2	9	3	3	9									36									3	5	4	3	4	4			1	1	1	1	1	2	2	2	2			2	2	2	2	2	3
646	1	4	2	1	8	4	12												3						2	5	5	5	5	5			2	2	2	2	2	2	2	2	1			3	3	3	3	3	3
647	1	4	4	8	4	2	1	15																	3	4	4	3	3	4			1	2	1	1	1	1	1	1	1			2	3	2	2	2	1
648	1	3	4	8	2	1	13													3					1	4	4	4	5	5			2	2	2	2	2	2	2	2	2			3	3	3	3	3	3
649	1	4	1	1	9	7	16																2		2	3	4	3	3	3			1	1	2	1	2	1	1	2	2			1	2	3	1	3	1
650	1	4	1	12	5	1	1	1																	2	4	4	5	4	3			2	2	2	2	2	1	2	2	2			3	3	3	3	3	1
651	1	9	5	7	8	7	1	19																	3	5	3	5	4	5			2	2	1	2	1	1	1	2	1			3	3	2	3	1	1
652	1	3	1	10	8	5	1	22																	2	4	4	5	5	5			1	2	1	1	1	1	2	2	2			2	3	2	2	2	2
653	1	6	2	9	3	2	1	17																	2	3	4	4	3	5			1	2	1	2	1	1	1	1	1			1	3	1	3	2	1
654	1	4	1	12	7	5	2		9																3	3	4	5	4	5			1	2	2	2	1	1	2	2	2			2	3	3	3	1	1
655	1	4	1	1	4	4	9									30									2	4	3	5	4	5			1	1	2	2	1	1	2	2	1			1	1	3	3	1	1
656	1	2	1	12	1	1	9									36									2	4	4	4	4	4			2	2	2	2	2	1	2	2	1			3	3	3	3	3	1
657	1	2	2	2	3	2	9									16									2	3	4	3	3	4			2	2	2	2	2	2	2	1	1			3	3	3	3	3	3
658	1	2	1	11	2	1	1	12																	3	4	3	4	4	4			2	2	1	2	2	1	2	2	2			3	3	1	3	3	1
659	1	3	5	4	6	2	1	5																	2	4	3	4	3	4			2	2	2	2	2	2	2	2	1			3	3	3	3	3	3
660	1	4	2	9	8	4	1	14																	3	3	2	2	3	3			1	2	1	1	2	1	1	2	1			1	3	2	1	3	2
661	1	4	1	11	5	3	5					3													2	4	3	3	4	3			2	2	2	2	2	1	2	2	2			3	3	3	3	3	1
662	1	2	1	6	6	4	6						2												2	2	3	5	3	3			1	2	2	1	1	2	1	2	1			1	3	3	2	1	3
663	1	3	1	2	5	3	12												17						3	5	4	5	5	4			2	1	1	1	2	1	2	2	1			3	1	2	2	3	2
664	1	6	4	10	9	4	9									24									3	3	3	4	3	4			2	2	1	2	1	1	2	2	2			3	3	2	3	2	1
665	1	4	2	2	9	7	1	19																	2	3	3	4	4	3			1	1	1	2	1	1	1	1	2			1	1	2	3	1	1
666	1	6	1	11	1	1	9									24									2	3	3	4	3	3			2	2	2	2	2	1	2	2	2			3	3	3	3	3	1
667	1	3	1	11	2	1	9									23									1	3	3	3	3	3			2	2	2	2	2	2	2	2	2			3	3	3	3	3	3
668	1	2	2	10	2	3	6						4												2	4	4	3	4	5			2	2	2	2	1	1	2	2	2			3	3	3	3	2	1
669	1	4	1	10	2	1	5					3													2	4	4	3	4	5			2	2	2	2	2	1	2	2	2			3	3	3	3	3	1
670	1	4	2	9	9	4	1	23																	3	4	5	4	4	5			1	2	1	2	1	1	2	2	2			2	3	2	3	2	1
671	1	4	1	3	2	1	1	15																	2	3	4	5	4	3			1	2	2	2	1	2	2	2	1			1	3	3	3	2	3
672	1	4	2	9	6	5	9									37									2	4	3	5	4	5			2	2	2	2	2	1	2	2	2			3	3	3	3	3	1
673	1	4	1	2	6	4	2		6																3	4	4	4	4	4			1	1	1	1	1	1	1	1	1			1	1	2	2	1	1
674	1	4	2	9	5	4	4				4														2	3	3	5	4	4			2	2	2	2	2	1	2	2	2			3	3	3	3	3	1
675	1	4	1	3	2	2	1	1																	2	3	4	3	4	4			1	2	1	2	1	1	1	2	2			1	3	1	3	1	1
676	1	4	2	3	2	3	9									20									2	2	2	4	3	4			2	2	2	2	2	1	2	2	2			3	3	3	3	3	1
677	1	4	2	2	3	3	2		15																3	4	3	4	5	5			1	2	1	2	1	1	2	2	1			2	3	1	3	1	1
678	1	6	4	10	9	5	2		7																3	4	4	4	4	4			1	2	1	2	1	1	2	2	2			2	3	2	3	2	1
679	1	2	2	3	4	3	6						2												2	2	4	4	3	5			1	2	1	2	1	2	2	2	1			1	3	1	3	2	3
680	1	4	2	5	4	2	10										6								2	4	3	4	3	5			2	2	2	2	2	1	2	2	2			3	3	3	3	3	1
681	1	4	1	3	3	2	9									19									3	4	4	4	4	5			2	2	2	2	2	2	2	2	2			3	3	3	3	3	3
682	1	4	2	1	4	3	9									39									2	4	3	4	2	5			2	2	2	2	2	2	1	2	2			3	3	3	3	3	3
683	1	4	1	9	3	1	9									26									3	4	3	4	4	4			2	2	2	2	2	1	2	2	2			3	3	3	3	3	1
684	1	4	2	1	7	6	1	23																	3	4	4	4	4	4			1	1	1	1	1	1	2	2	2			1	1	1	1	1	1
685	1	6	1	10	2	1	1	24																	1	1	1	3	3	3			2	2	2	2	2	2	2	2	2			3	3	3	3	3	3
686	1	2	1	5	2	1	9									7									2	3	2	4	3	2			2	2	2	2	1	1	2	1	2			3	3	3	3	2	1
687	1	4	2	9	6	4	12												11						3	5	5	4	5	5			2	2	1	1	1	1	1	2	1			3	3	2	1	1	1
688	1	4	2	3	4	3	9									22									2	5	4	5	3	4			2	2	1	2	2	1	1	2	2			3	3	2	3	3	1
689	1	4	1	2	6	5	9									15									3	4	4	3	4	5			1	2	2	2	1	1	2	2	2			1	3	3	3	2	1
690	1	2	1	1	1	1	16																9		2	3	3	4	4	3			2	2	2	2	2	2	2	2	2			3	3	3	3	3	3
691	1	2	1	4	1	1	11											1							1	4	4	4	4	4			2	2	2	2	2	2	2	2	2			3	3	3	3	3	3
692	1	9	5	10	5	1	11											4							3	3	4	4	4	5			2	2	2	2	2	1	2	2	2			3	3	3	3	3	1
693	1	3	4	4	3	2	9									6									2	3	4	3	2	3			2	1	1	1	2	1	2	1	1			3	1	2	1	3	2
694	1	3	2	3	8	6	1	6																	3	4	5	4	5	4			1	1	1	1	2	1	1	2	1			1	2	2	1	3	2
695	1	4	1	12	3	2	5					2													3	4	3	4	4	4			1	2	1	2	2	1	2	2	2			1	3	2	3	3	1
696	1	3	1	12	1	1	1	13																	2	2	2	2	2	4			1	2	2	2	2	2	1	2	2			2	3	3	3	3	3
697	1	6	1	2	7	6	1	23																	2	4	5	5	4	3			2	2	1	2	2	1	2	2	2			3	3	2	3	3	1
698	1	2	4	4	5	5	6						3												2	2	3	2	2	3			1	2	1	2	2	2	1	2	2			2	3	1	3	3	3
699	1	2	1	4	1	1	9									2									2	4	3	4	4	4			1	1	2	1	1	2	1	1	1			2	2	3	2	2	3
700	1	3	1	5	1	1	9									18									1	1	1	1	1	1			2	2	2	2	2	2	2	2	2			3	3	3	3	3	3
701	1	9	4	9	4	1	15															5			2	4	4	4	4	5			2	2	1	2	2	1	2	2	2			3	3	2	3	3	1
702	1	9	3	10	5	4	14														1				2	3	3	4	3	3			1	2	1	1	1	2	2	1	1			1	3	2	1	1	3
703	1	3	1	11	2	1	15															6			2	5	4	5	4	4			2	2	2	2	2	1	2	2	2			3	3	3	3	3	1
704	1	4	1	7	6	3	1	23																	4	4	5	4	4	3			1	1	1	1	1	1	1	1	1			1	1	1	1	1	1
705	1	4	2	9	7	4	9									4									2	4	4	4	5	5			2	2	2	2	2	2	2	2	2			3	3	3	3	3	3
706	1	4	2	1	4	4	13													5					3	4	3	4	3	4			2	2	2	2	2	2	2	2	2			3	3	3	3	3	3
707	1	2	1	10	3	1	1	23																	3	4	5	5	4	5			1	1	1	2	2	1	2	2	1			2	2	1	3	3	1
708	1	4	2	3	2	3	9									25									2	2	2	2	1	1			2	2	2	2	2	2	2	2	2			3	3	3	3	3	3
709	1	6	1	9	5	3	1	24																	3	1	2	3	4	5			1	2	1	1	1	2	1	2	1			1	3	2	1	1	3
710	1	9	5	8	8	6	1	17																	2	4	4	3	3	4			1	1	1	1	1	2	2	2	2			1	1	1	2	2	3
711	1	4	1	10	3	1	1	23																	2	5	4	4	4	4			1	2	1	1	2	1	2	1	1			2	3	2	2	3	2
712	1	4	4	10	3	1	9									31									2	3	3	3	4	4			2	2	1	1	2	1	2	2	1			3	3	2	2	3	2
713	1	4	2	8	1	1	1	22																	3	3	3	4	2	2			1	2	1	2	1	1	2	2	2			1	3	1	3	1	1
714	1	4	4	11	1	1	11											9							2	4	4	3	5	4			2	2	2	2	2	2	1	2	2			3	3	3	3	3	3
715	1	6	1	11	2	1	10										3								2	4	4	4	4	4			1	1	1	2	2	2	2	2	2			2	2	2	3	3	3
716	1	4	2	1	2	1	1	22																	2	4	4	4	5	5			2	2	1	1	1	1	2	1	2			3	3	2	2	2	2
717	1	3	2	1	2	1	9									37									3	3	4	5	4	4			1	2	1	2	2	1	2	2	2			2	3	2	3	3	1
718	1	4	2	2	9	7	1	1																	3	3	3	4	3	3			1	1	2	2	2	1	1	1	2			1	2	3	3	3	2
719	1	3	2	4	4	1	3			3															2	2	3	1	2	2			2	2	2	2	2	2	2	2	2			3	3	3	3	3	3
720	1	4	1	6	3	1	1	3																	2	3	4	4	3	5			2	2	1	2	2	1	2	2	2			3	3	2	3	3	1
721	1	6	3	11	8	5	11											3							3	2	2	1	4	4			2	2	2	2	1	2	2	2	2			3	3	3	3	1	3
722	1	3	2	7	4	1	1	11																	2	5	4	4	2	5			1	2	2	2	2	1	2	2	2			1	3	3	3	3	1
723	1	2	2	4	6	3	1	10																	2	4	2	1	1	3			2	2	2	2	2	2	1	2	2			3	3	3	3	3	3
724	1	4	4	11	1	2	1	16																	2	4	4	4	4	4			2	2	1	2	2	2	1	2	2			3	3	2	3	3	3
725	1	2	1	3	1	1	1	12																	1	4	2	5	4	4			2	2	2	2	2	2	2	2	2			3	3	3	3	3	3
726	1	4	2	2	9	7	1	23																	3	4	3	4	4	5			1	2	1	1	1	1	1	1	1			1	3	2	1	1	1
727	1	6	3	10	9	6	2		11																2	4	3	3	4	4			2	2	1	2	1	2	2	2	2			3	3	2	3	2	3
728	1	4	1	3	3	3	2		9																2	2	2	2	2	4			2	2	2	2	2	1	2	2	2			3	3	3	3	3	1
729	1	4	1	10	2	2	1	24																	3	4	2	2	4	4			2	2	2	1	2	1	1	2	1			3	3	3	2	3	1
730	1	4	1	6	3	2	1	23																	3	4	4	5	5	5			1	2	1	1	1	1	2	2	2			1	3	2	1	2	1
731	1	6	3	11	9	4	6						2												2	4	4	2	4	4			1	1	2	2	1	1	2	2	2			1	1	3	3	1	1
732	1	4	2	1	9	7	8								1										3	3	3	3	3	4			1	1	2	2	1	2	2	2	1			1	1	3	3	1	3
733	1	4	2	3	6	5	1	13																	3	4	5	3	4	5			1	1	1	2	1	1	1	1	1			1	2	2	3	1	1
734	1	4	2	1	4	3	1	16																	3	4	5	4	4	5			1	1	1	2	1	2	1	1	1			2	2	1	3	1	3
735	1	2	2	3	5	4	9									31									3	4	4	5	3	4			1	2	1	1	1	1	1	1	1			1	3	2	1	1	1
736	1	4	2	2	9	7	1	23																	3	3	3	2	2	5			2	2	2	2	1	1	2	2	2			3	3	3	3	1	1
737	1	4	2	4	3	3	5					2													2	3	4	3	3	3			2	2	2	2	2	2	2	1	1			3	3	3	3	3	3
738	1	3	1	5	3	2	3			1															4	4	3	4	3	4			1	1	2	2	2	1	2	2	2			1	1	3	3	3	1
739	1	3	1	2	1	1	9									19									2	4	4	4	4	4			2	2	2	2	2	1	2	2	2			3	3	3	3	3	1
740	1	6	1	11	5	4	1	8																	3	3	2	2	3	3			2	2	2	2	1	1	2	2	2			3	3	3	3	2	1
741	1	9	5	9	9	6	6						3												3	4	4	4	4	4			1	2	1	2	2	1	1	2	1			1	3	2	3	3	2
742	1	4	1	2	2	2	11											2							2	1	3	3	1	1			2	2	1	2	2	1	2	2	2			3	3	2	3	3	1
743	1	9	3	5	4	2	9									30									3	4	4	4	4	4			2	1	2	1	2	1	2	2	1			3	2	3	2	3	2
744	1	6	2	6	6	6	1	22																	2	3	3	2	3	3			2	2	2	1	2	1	2	2	1			3	3	3	1	3	1
745	1	4	1	12	1	1	1	5																	2	3	4	4	3	3			2	2	1	1	2	1	1	1	1			3	3	2	2	3	2
746	1	6	2	11	7	4	1	23																	4	5	4	3	4	5			1	2	2	2	1	1	2	2	2			1	3	3	3	2	2
747	1	2	2	4	5	1	10										7								2	2	3	4	2	1			1	2	1	1	1	2	2	1	2			1	3	2	1	2	3
748	1	4	1	6	3	2	1	19																	2	3	3	4	3	4			1	2	2	2	2	1	2	2	2			1	3	3	3	3	1
749	1	4	2	1	6	5	7							2											3	4	3	5	4	3			1	1	1	2	1	2	1	1	1			1	2	2	3	2	3
750	1	2	1	3	1	1	16																6		2	4	4	4	5	4			2	2	1	2	2	1	2	2	2			3	3	1	3	3	1
751	1	4	2	4	4	4	1	7																	2	3	3	4	3	4			2	2	2	2	2	2	2	2	2			3	3	3	3	3	3
752	1	2	1	2	1	1	3			3															1	2	3	2	2	3			2	2	2	2	2	2	2	2	2			3	3	3	3	3	3
753	1	3	2	3	7	3	9									32									2	4	4	4	4	4			2	2	2	2	1	1	1	2	1			3	3	3	3	2	2
754	1	3	2	3	3	2	1	23																	4	4	5	5	5	4			1	1	1	1	1	1	2	2	1			1	1	1	1	1	1
755	1	2	1	3	3	1	1	11																	3	4	3	4	3	4			1	2	1	2	1	2	1	2	1			1	3	2	3	1	3
756	1	9	5	10	5	3	16																12		2	4	3	5	4	5			2	2	2	2	2	1	2	2	2			3	3	3	3	3	1
757	1	2	1	5	1	1	14														3				2	4	4	4	4	4			1	2	2	2	2	1	2	2	2			1	3	3	3	3	1
758	1	4	2	1	1	3	10										2								2	3	3	2	2	4			2	2	2	2	2	1	2	2	2			3	3	3	3	3	1
759	1	4	2	7	4	4	15															6			3	4	4	3	4	3			2	2	2	2	2	2	1	2	2			3	3	3	3	3	3
760	1	6	2	7	6	5	1	6																	3	4	4	4	4	4			2	1	2	1	1	2	1	2	2			3	2	3	2	1	3
761	1	6	1	11	6	3	6						1												2	4	2	2	4	3			2	2	2	1	2	1	1	2	2			3	3	3	2	3	2
762	1	4	2	3	9	6	1	23																	2	3	3	3	4	3			2	2	2	2	2	1	2	2	2			3	3	3	3	3	1
763	1	4	2	5	7	4	1	23																	2	2	2	4	4	4			2	2	2	1	2	1	2	2	2			3	3	3	2	3	1
764	1	4	2	7	6	6	1	2																	4	5	5	5	5	4			1	1	1	1	2	1	1	2	1			1	1	2	1	3	2
765	1	4	1	2	2	3	11											2							3	4	2	4	4	4			1	2	2	2	2	1	2	2	1			1	3	3	3	3	1
766	1	4	2	3	9	7	1	24																	1	4	5	4	4	5			2	2	2	2	2	2	2	2	2			3	3	3	3	3	3
767	1	4	1	5	3	2	1	4																	3	3	3	4	3	4			1	2	1	1	2	1	1	2	1			2	3	2	2	3	1
768	1	6	1	10	3	1	11											2							2	3	3	3	3	5			2	2	2	1	2	2	1	2	2			3	3	3	1	3	3
769	1	4	2	9	2	1	1	2																	4	5	5	4	4	4			2	2	2	2	1	1	2	2	2			3	3	3	3	2	1
770	1	4	1	3	2	1	2		12																1	3	2	2	2	1			2	2	2	2	2	2	2	2	2			3	3	3	3	3	3
771	1	4	2	8	5	4	9									40									3	4	3	3	3	4			1	1	1	2	1	1	1	2	2			1	2	2	3	1	1
772	1	2	1	2	2	1	6						2												3	4	3	4	4	3			1	2	1	1	2	1	2	1	1			2	3	2	2	3	2
773	1	4	2	1	9	7	9									31									3	5	4	4	4	5			1	2	2	2	2	1	1	2	1			1	3	3	3	3	1
774	1	2	1	5	2	1	2		1																2	2	2	1	1	4			2	2	2	2	2	2	1	2	1			3	3	3	3	3	3
775	1	4	5	11	8	4	7							2											2	4	4	5	5	4			2	2	1	2	1	1	1	2	2			3	3	2	3	1	1
776	1	3	2	1	3	2	9									6									2	3	4	3	4	4			2	2	2	2	1	1	2	2	2			3	3	3	3	1	1
777	1	6	4	10	9	6	1	4																	3	3	4	5	4	3			1	1	1	1	1	2	2	2	2			1	1	2	2	1	3
778	1	2	1	7	1	1	11											10							3	2	1	5	1	4			2	2	1	2	2	2	1	1	1			3	3	1	3	3	3
779	1	4	4	10	3	1	1	17																	3	5	4	4	4	4			1	2	1	2	2	1	2	1	1			1	3	2	3	3	1
780	1	4	2	2	8	6	1	24																	3	4	3	4	3	4			2	2	2	2	2	2	2	2	2			3	3	3	3	3	3
781	1	9	5	4	9	4	1	4																	3	3	3	4	3	2			1	2	1	1	2	2	2	1	1			1	3	2	2	3	3
782	1	4	2	3	6	6	9									10									3	5	3	4	4	5			1	2	2	2	2	1	2	1	2			1	3	3	3	3	1
783	1	9	2	3	3	1	11											11							1	3	4	5	5	5			2	2	2	2	2	2	2	2	2			3	3	3	3	3	3
784	1	6	1	11	2	1	2		14																2	4	3	4	4	5			1	1	1	2	1	1	2	2	1			1	1	2	3	2	2
785	1	4	2	1	9	7	9									31									3	4	3	4	4	4			2	2	1	1	1	1	1	2	2			3	3	2	2	2	1
786	1	3	1	4	5	3	1	18																	2	1	1	1	1	2			2	2	2	2	2	2	2	2	1			3	3	3	3	3	3
787	1	2	1	5	1	1	1	19																	2	5	3	5	4	4			1	2	2	1	2	1	2	2	2			1	3	3	2	3	1
788	1	4	1	5	5	3	1	3																	3	4	3	5	5	5			2	2	2	2	2	2	2	1	2			3	3	3	3	3	3
789	1	4	1	4	4	2	2		2																2	3	3	3	3	4			2	2	2	1	2	1	2	2	1			3	3	3	1	3	1
790	1	4	2	1	9	7	9									1									4	5	4	5	5	5			1	2	1	2	1	1	2	2	2			1	3	2	3	1	1
791	1	4	4	11	5	2	9									27									2	1	1	1	1	4			2	2	2	2	2	2	2	2	2			3	3	3	3	3	3
792	1	3	1	3	6	5	6						4												2	4	3	4	3	3			1	1	2	1	2	1	1	2	2			1	1	3	2	3	1
793	1	4	2	10	7	3	1	10																	3	5	4	4	4	5			1	2	1	1	2	1	1	1	2			2	3	2	2	3	2
794	1	6	1	5	6	5	1	23																	4	5	2	5	5	5			1	2	1	2	1	1	1	2	1			1	3	2	3	1	1
795	1	4	2	9	8	6	9									14									2	3	3	4	4	4			2	2	1	2	2	1	1	2	2			3	3	2	3	3	1
796	1	4	5	7	4	4	1	23																	2	3	3	3	3	5			2	2	2	2	2	2	1	2	2			3	3	3	3	3	3
797	1	4	2	3	8	7	1	22																	4	5	3	5	4	5			2	2	1	2	1	1	1	2	1			3	3	2	3	2	1
798	1	6	2	5	8	5	1	3																	3	4	4	4	4	4			1	2	2	2	2	1	2	2	2			1	3	3	3	3	1
799	1	2	1	3	1	1	9									10									2	3	2	2	2	2			2	2	2	2	2	2	2	2	2			3	3	3	3	3	3
800	1	3	2	11	6	2	3			4															2	4	1	1	1	4			2	2	2	2	2	2	2	2	2			3	3	3	3	3	3
801	1	4	2	10	5	3	1	22																	2	3	2	4	4	4			1	2	1	2	2	1	2	1	1			1	3	2	3	3	1
802	1	3	1	4	4	1	2		5																2	4	3	4	5	4			1	2	1	1	2	1	2	1	1			2	3	1	1	3	1
803	1	4	2	8	2	3	1	23																	2	2	2	3	2	2			2	2	1	2	2	2	2	2	2			3	3	2	3	3	3
804	1	3	2	4	7	4	14														1				2	4	3	3	4	3			2	2	2	2	1	1	1	2	2			3	3	3	3	2	2
805	1	3	2	4	7	4	4				1														2	2	2	2	2	2			2	2	2	2	2	2	2	2	2			3	3	3	3	3	3
806	1	4	1	12	3	3	1	6																	3	4	4	3	3	4			2	2	2	2	2	2	2	2	2			3	3	3	3	3	3
807	1	4	2	1	5	3	12												5						2	4	4	4	4	4			2	2	2	2	2	1	2	2	2			3	3	3	3	3	1
808	1	6	1	1	2	2	9									13									3	4	3	3	4	5			1	2	1	1	1	2	1	1	1			2	3	2	2	1	3
809	1	4	3	5	5	4	1	12																	2	4	3	2	1	2			1	1	1	1	1	1	1	2	1			1	2	1	1	1	2
810	1	2	1	5	1	1	1	7																	1	2	2	2	2	1			2	2	2	2	2	2	2	2	2			3	3	3	3	3	3
811	1	4	2	1	8	5	1	12																	3	3	4	4	3	4			1	1	2	1	1	2	1	1	1			1	1	3	1	1	3
812	1	4	1	1	2	1	1	2																	2	4	3	4	3	4			2	2	2	2	2	1	2	2	2			3	3	3	3	3	1
813	1	4	2	1	4	3	1	18																	2	2	3	4	1	4			2	2	2	2	1	1	2	2	2			3	3	3	3	1	1
814	1	4	1	7	6	4	9									14									4	5	5	5	4	5			1	1	2	1	1	1	1	1	1			1	1	3	2	1	2
815	1	4	2	2	5	5	9									24									4	5	3	4	4	2			1	2	2	2	1	1	2	2	2			1	3	3	3	2	1
816	1	4	1	3	3	3	1	20																	4	5	5	4	3	3			1	1	2	2	2	1	1	2	1			1	1	3	3	3	2
817	1	2	1	4	2	1	2		15																2	4	3	1	3	1			1	2	2	2	2	1	1	2	1			1	3	3	3	3	1
818	1	2	1	5	1	1	15															4			3	4	4	4	3	4			1	2	1	1	2	1	1	1	2			2	3	1	2	3	1
819	1	6	1	9	2	3	1	16																	4	5	5	5	5	5			2	2	1	2	2	1	2	2	2			3	3	2	3	3	1
820	1	4	2	9	6	3	1	23																	2	4	3	5	5	4			2	2	2	1	2	1	1	2	1			3	3	3	2	3	1
821	1	4	3	7	5	5	2		8																3	4	2	2	5	1			1	2	1	2	1	1	2	1	2			2	3	1	3	1	2
822	1	2	1	12	1	1	11											1							1	4	4	4	4	4			2	2	2	2	2	2	2	2	2			3	3	3	3	3	3
823	1	4	3	9	5	4	6						1												4	5	5	5	5	5			2	2	2	2	1	1	2	2	1			3	3	3	3	2	1
824	1	4	2	3	2	2	1	7																	3	4	4	4	4	4			1	2	2	2	2	1	1	1	2			2	3	3	3	3	1
825	1	6	1	10	1	1	14														3				2	4	4	4	4	4			1	2	1	2	1	1	2	2	2			2	3	2	3	2	2
826	1	3	1	12	5	4	1	23																	3	3	3	4	2	4			2	2	2	2	2	1	2	2	2			3	3	3	3	3	1
827	1	6	2	7	4	2	6						3												2	2	3	3	3	3			1	2	2	2	1	1	2	1	1			1	3	3	3	2	1
828	1	4	2	2	3	1	2		9																2	2	2	1	4	1			2	2	2	2	1	1	1	1	1			3	3	3	3	2	2
829	1	4	2	7	4	2	5					2													2	3	3	3	3	3			2	2	2	2	2	1	2	2	2			3	3	3	3	3	1
830	1	3	1	7	6	4	2		1																3	5	4	4	5	4			1	1	2	2	2	1	1	2	1			1	1	3	3	3	2
831	1	4	2	6	4	2	13													1					3	4	2	3	3	4	4	클라우드 컴퓨팅	2	2	2	2	2	1	2	2	2	2	클라우드 컴퓨팅	3	3	3	3	3	1
832	1	2	1	4	1	1	4				7														2	5	3	4	3	3			1	2	2	2	2	1	2	2	2			1	3	3	3	3	2
833	1	2	1	10	1	1	15															3			3	4	3	5	3	2			1	2	1	2	1	1	2	2	2			2	3	2	3	2	2
834	1	9	5	1	4	1	1	19																	3	4	5	5	4	5			2	2	2	2	2	2	1	2	2			3	3	3	3	3	3
835	1	4	3	10	5	1	4				6														2	2	2	2	2	3			2	2	2	2	2	2	2	2	1			3	3	3	3	3	3
836	1	2	1	7	2	1	1	24																	2	4	4	4	4	4			1	2	2	2	2	1	1	2	2			1	3	3	3	3	1
837	1	4	2	6	8	6	9									22									2	5	5	5	5	5			2	2	2	2	2	1	1	2	2			3	3	3	3	3	1
838	1	4	2	6	9	7	1	22																	4	4	4	4	3	5			2	2	1	2	1	1	1	1	1			3	3	2	3	1	1
839	1	3	1	1	3	1	9									33									2	4	5	3	4	5			2	2	2	2	2	1	2	2	2			3	3	3	3	3	2
840	1	3	1	3	4	1	1	1																	2	3	3	3	3	3			2	2	2	2	2	1	1	2	2			3	3	3	3	3	1
841	1	2	1	3	1	1	1	23																	4	5	5	5	4	5			1	2	1	2	2	1	1	2	1			1	3	2	3	3	1
842	1	4	1	11	2	1	16																22		2	4	3	1	1	1			1	2	2	2	2	2	2	2	2			1	3	3	3	3	3
843	1	4	2	1	7	6	1	22																	3	4	3	4	4	5			1	2	2	2	2	1	1	2	2			1	3	3	3	3	1
844	1	4	2	3	4	4	1	23																	2	4	3	4	4	5			2	1	1	1	2	1	2	2	1			3	2	2	1	3	1
845	1	2	1	12	1	1	1	4																	2	4	4	4	4	4			2	2	1	2	2	2	2	2	2			3	3	1	3	3	3
846	1	4	1	12	3	2	11											10							3	4	4	5	4	5			1	2	1	2	1	1	2	2	2			2	3	2	3	1	1
847	1	4	2	3	4	2	9									20									2	4	3	5	4	5			1	2	1	2	2	1	2	2	2			2	3	1	3	3	1
848	1	4	2	2	2	2	12												4						3	4	3	3	3	3			2	2	2	2	2	2	2	2	2			3	3	3	3	3	3
849	1	9	5	4	9	7	10										1								4	3	3	3	3	3			1	1	1	2	1	1	1	1	1			1	2	1	3	1	2
850	1	4	2	1	9	7	9									3									2	2	2	2	2	4			1	2	2	2	1	1	1	2	2			1	3	3	3	1	1
851	1	4	1	5	4	1	17																	2	2	4	5	5	5	4			2	2	2	2	2	1	1	1	2			3	3	3	3	3	1
852	1	4	2	9	9	6	14														2				3	5	5	5	5	5			1	2	1	2	1	1	2	2	2			1	3	1	3	1	1
853	1	4	2	6	9	7	1	16																	3	5	5	4	4	4			1	1	1	1	1	1	1	1	1			1	1	2	1	2	1
854	1	2	1	5	1	1	4				3														2	4	4	3	5	5			2	1	2	1	2	2	1	1	1			3	1	3	2	3	3
855	1	4	2	2	4	4	15															3			2	5	3	4	4	4			1	2	1	2	1	1	1	2	1			1	3	2	3	1	1
856	1	4	1	3	3	1	1	16																	3	3	3	3	3	3			2	2	2	2	2	2	2	2	2			3	3	3	3	3	3
857	1	3	1	7	3	1	6						4												3	5	4	4	4	5			1	2	1	2	2	1	2	2	2			1	3	2	3	3	1
858	1	4	1	2	5	2	1	23																	3	1	2	3	4	4			2	2	2	2	2	1	2	2	2			3	3	3	3	3	1
859	1	4	1	2	4	3	15															5			2	4	2	4	3	4			1	2	2	2	2	1	2	2	2			1	3	3	3	3	1
860	1	4	2	10	8	4	12												1						2	4	4	4	4	4			2	2	2	2	2	2	1	1	1			3	3	3	3	3	3
861	1	2	1	5	3	1	1	8																	2	3	4	3	3	3			2	2	2	2	2	2	2	2	2			3	3	3	3	3	3
862	1	4	2	7	8	7	15															5			3	3	4	4	4	4			1	1	1	2	1	1	2	2	1			1	1	1	3	1	1
863	1	2	1	3	2	2	1	24																	4	4	5	5	5	4			1	1	1	2	1	2	1	1	2			2	1	2	3	1	3
864	1	6	1	11	3	2	1	4																	3	4	4	3	4	3			1	2	2	1	2	1	2	2	2			2	3	3	2	3	2
865	1	6	3	10	5	1	13													4					2	5	3	4	3	3			2	2	1	2	1	1	2	2	2			3	3	2	3	1	1
866	1	3	2	1	6	3	5					5													2	4	5	4	5	5			2	1	1	1	2	1	2	2	1			3	2	2	2	3	2
867	1	3	2	4	7	5	1	16																	2	3	3	4	3	3			2	2	1	2	2	1	2	2	1			3	3	2	3	3	1
868	1	4	5	4	3	2	1	1																	3	5	4	3	4	4			1	2	2	1	1	1	1	1	2			1	3	3	2	1	2
869	1	4	2	7	6	7	1	19																	3	4	3	4	2	4			2	2	1	2	1	1	2	2	2			3	3	2	3	1	1
870	1	4	1	10	2	1	15															20			2	4	4	4	5	4			2	2	2	2	1	2	2	2	2			3	3	3	3	2	3
871	1	4	2	10	8	5	2		5																3	5	4	4	4	4			1	1	1	2	1	1	2	2	1			2	2	2	3	1	1
872	1	6	3	11	7	6	1	25																	3	3	3	4	4	3			1	1	2	1	2	1	1	1	2			2	2	3	2	3	2
873	1	2	1	3	2	1	10										4								2	4	3	3	4	3			2	2	2	2	2	2	2	2	2			3	3	3	3	3	3
874	1	4	1	7	6	6	1	1																	2	4	4	5	5	4			2	2	2	2	1	1	2	2	1			3	3	3	3	1	1
875	1	4	1	9	2	1	9									7									2	4	5	5	5	5			2	2	1	2	1	1	1	1	1			3	3	2	3	2	2
876	1	4	2	9	8	6	1	23																	3	2	1	1	2	2			2	2	2	2	2	2	2	2	2			3	3	3	3	3	3
877	1	4	2	1	9	7	11											2							2	4	5	4	4	5			1	1	1	1	1	1	1	1	1			1	2	1	1	1	1
878	1	6	3	10	9	6	5					4													3	5	4	4	5	5			1	2	1	2	1	1	2	2	2			2	3	2	3	1	1
879	1	4	2	9	4	3	15															1			3	3	3	4	3	4			2	2	2	2	1	1	2	2	2			3	3	3	3	2	1
880	1	4	1	2	3	2	3			2															2	3	2	2	3	3			1	1	1	1	2	1	2	2	1			2	2	1	2	3	1
881	1	4	2	6	6	3	4				5														3	4	3	4	5	5			2	2	1	1	1	1	1	2	2			3	3	2	2	1	1
882	1	4	2	7	8	6	1	6																	4	2	5	4	4	3			1	1	2	2	1	1	1	2	1			2	1	3	3	2	2
883	1	4	1	6	3	1	15															11			2	3	3	4	4	4			2	2	1	2	2	1	2	2	2			3	3	2	3	3	1
884	1	4	2	7	8	5	9									21									2	3	4	4	4	3			2	2	2	2	1	1	2	2	2			3	3	3	3	2	2
885	1	3	2	1	5	5	9									26									3	4	4	3	4	4			2	2	2	2	2	1	2	2	1			3	3	3	3	3	1
886	1	4	2	10	4	3	1	19																	3	4	3	3	3	4			1	2	1	2	2	1	2	2	2			1	3	2	3	3	1
887	1	4	2	1	4	3	10										2								2	3	2	2	4	4			2	2	2	2	2	1	2	2	2			3	3	3	3	3	1
888	1	3	2	1	2	2	1	16																	2	4	4	1	2	2			2	2	2	2	2	1	2	2	2			3	3	3	3	3	1
889	1	6	2	8	5	4	5					3													2	3	2	3	4	3			1	2	1	1	2	2	2	1	1			1	3	2	1	3	3
890	1	3	1	5	4	1	4				8														2	3	3	4	3	4			2	2	2	2	2	2	2	1	2			3	3	3	3	3	3
891	1	2	1	12	1	1	16																6		2	4	4	5	4	4			2	2	1	2	2	2	2	1	2			3	3	1	3	3	3
892	1	4	4	7	4	3	9									24									2	3	2	2	3	3			2	2	2	2	2	1	2	2	2			3	3	3	3	3	1
893	1	3	2	3	7	5	1	13																	3	5	4	3	4	4			1	2	1	2	1	1	2	2	2			2	3	2	3	1	1
894	1	9	2	6	9	7	3			3															4	4	3	3	4	5			1	2	2	2	1	1	2	2	2			1	3	3	3	1	2
895	1	4	4	12	4	3	7							5											3	4	2	4	3	4			1	2	2	2	2	2	2	2	2			2	3	3	3	3	3
896	1	4	1	3	2	1	13													6					2	4	4	5	3	3			1	2	1	2	1	2	1	1	1			1	3	2	3	2	3
897	1	2	1	3	1	1	9									41									2	3	4	3	4	4			2	2	2	2	2	2	2	2	2			3	3	3	3	3	3
898	1	4	2	7	4	2	12												14						3	3	4	2	4	3			1	1	1	1	2	1	1	1	1			1	2	1	2	3	1
899	1	2	1	3	3	3	11											1							3	4	3	4	4	4			1	1	1	2	1	1	2	2	1			1	2	2	3	2	2
900	1	4	2	1	3	3	9									37									3	5	5	5	4	4			2	2	2	2	2	1	1	2	1			3	3	3	3	3	1
901	1	4	1	5	2	1	10										3								3	4	4	3	3	5			1	2	2	2	2	2	1	2	2			1	3	3	3	3	3
902	1	2	1	10	1	1	11											5							2	1	1	1	1	1			2	2	2	2	1	2	2	2	2			3	3	3	3	1	3
903	1	3	1	4	3	2	14														3				3	5	5	5	5	5			2	2	2	2	2	1	2	2	2			3	3	3	3	3	1
904	1	4	2	4	9	7	1	2																	3	4	3	3	4	4			1	2	1	2	1	1	1	2	2			1	3	2	3	1	1
905	1	4	2	4	6	4	3			5															2	4	4	4	4	4			2	2	2	2	2	2	2	2	2			3	3	3	3	3	3
906	1	4	2	8	6	6	4				8														3	5	4	4	3	4			1	1	1	2	2	1	1	2	1			1	1	2	3	3	1
907	1	6	5	11	2	1	9									37									3	4	5	5	5	5			2	2	2	2	2	1	2	2	1			3	3	3	3	3	1
908	1	3	4	11	4	1	4				3														3	3	4	4	4	4			2	2	2	2	2	1	2	2	2			3	3	3	3	3	2
909	1	4	2	7	3	2	10										16								1	1	1	1	1	1			2	2	2	2	2	2	2	2	2			3	3	3	3	3	3
910	1	4	1	11	1	1	1	23																	3	4	3	4	4	5			2	2	2	2	2	2	2	2	2			3	3	3	3	3	3
911	1	4	1	6	4	3	1	17																	2	4	4	4	4	4			2	2	1	2	1	2	1	2	2			3	3	2	3	2	3
912	1	4	2	1	7	5	1	17																	2	3	3	4	4	4			2	1	1	1	1	1	1	1	1			3	2	2	1	2	2
913	1	3	4	5	6	4	9									16									2	3	4	3	4	4			1	2	1	1	2	1	2	1	1			1	3	1	2	3	2
914	1	4	2	7	6	4	1	17																	2	4	3	5	5	4			2	2	1	2	1	1	2	1	2			3	3	1	3	1	1
915	1	4	2	2	6	5	9									37									2	4	3	4	4	5			1	2	2	2	2	1	2	2	2			1	3	3	3	3	1
916	1	4	2	9	5	4	1	23																	3	3	4	4	3	3			2	2	2	2	2	2	2	2	2			3	3	3	3	3	3
917	1	4	2	1	2	2	9									18									3	4	2	4	2	4			2	2	2	2	2	1	2	2	2			3	3	3	3	3	1
918	1	4	1	11	5	2	12												11						3	5	5	5	4	5			1	2	2	2	2	1	2	2	2			2	3	3	3	3	1
919	1	4	2	3	4	3	1	25																	2	3	3	2	2	2			2	2	2	2	2	2	2	2	2			3	3	3	3	3	3
920	1	4	2	9	6	4	1	23																	3	5	4	4	4	5			2	2	1	2	1	1	1	2	1			3	3	2	3	1	1
921	1	6	3	10	9	7	1	13																	3	4	4	5	4	4			1	2	1	2	1	1	2	1	1			2	3	2	3	2	2
922	1	4	1	10	4	1	16																19		2	4	4	4	4	4			1	1	2	1	2	1	2	1	2			2	2	3	2	3	2
923	1	3	2	1	3	1	4				3														3	4	4	3	4	3			2	2	2	2	2	2	2	2	2			3	3	3	3	3	3
924	1	4	2	1	7	7	1	24																	2	3	3	3	3	3			2	2	2	2	2	2	2	2	2			3	3	3	3	3	3
925	1	4	2	1	7	5	9									35									2	2	2	2	3	3			1	1	1	1	1	1	1	1	1			1	1	1	1	1	1
926	1	4	2	11	8	4	9									6									3	4	4	4	4	4			1	1	1	1	1	1	1	1	1			1	1	1	1	1	1
927	1	4	1	3	4	2	17																	1	3	4	3	3	4	4			2	2	2	2	2	2	2	2	2			3	3	3	3	3	3
928	1	2	1	3	2	2	14														2				2	3	4	4	3	2			2	2	1	2	2	1	2	2	1			3	3	2	3	3	1
929	1	9	3	10	4	1	2		2																3	4	4	3	3	4			2	1	2	1	1	2	2	1	1			3	1	3	2	2	3
930	1	4	1	8	3	1	10										3								2	3	4	3	3	4			2	2	2	2	2	2	2	2	2			3	3	3	3	3	3
931	1	4	2	1	6	5	9									37									2	3	2	1	1	2			2	2	2	2	2	2	2	2	2			3	3	3	3	3	3
932	1	6	1	9	2	1	9									26									2	3	3	2	2	3			1	2	2	2	2	2	2	2	2			2	3	3	3	3	3
933	1	9	5	9	7	5	8								1										3	4	4	4	3	5			2	2	2	2	1	1	1	2	2			3	3	3	3	2	1
934	1	4	2	4	6	2	1	10																	2	4	5	4	4	5			1	2	2	2	2	1	1	2	1			1	3	3	3	3	1
935	1	4	2	2	6	5	9									11									2	4	3	3	3	3			2	2	2	2	1	1	2	2	1			3	3	3	3	2	1
936	1	4	2	6	9	4	4				5														2	2	3	4	3	2			1	2	2	1	2	2	1	2	2			1	3	3	2	3	3
937	1	3	2	1	2	1	11											7							3	4	4	4	4	4			2	2	2	2	2	1	1	1	1			3	3	3	3	3	2
938	1	4	2	7	3	2	6						3												2	3	4	2	2	4			2	1	1	2	1	1	1	2	1			3	2	1	3	1	1
939	1	9	5	9	9	5	13													8					3	4	4	4	4	4			1	2	1	2	1	1	2	2	2			1	3	2	3	2	1
940	1	4	2	11	3	1	1	15																	3	4	2	4	4	4			2	2	2	2	2	1	1	1	1			3	3	3	3	3	2
941	1	6	1	11	3	1	14														13				2	4	4	4	4	4			2	2	2	1	2	2	2	2	2			3	3	3	1	3	3
942	1	3	2	6	7	3	1	22																	3	2	2	2	3	4			2	2	2	1	1	1	2	2	2			3	3	3	1	1	1
943	1	4	3	11	9	7	1	8																	2	2	4	2	3	5			1	2	2	2	2	1	2	2	2			1	3	3	3	3	1
944	1	4	2	11	2	1	9									2									2	4	4	4	4	4			1	1	1	2	2	1	1	1	1			1	1	2	3	3	2
945	1	9	5	11	5	1	9									26									3	4	3	4	5	4			1	2	2	2	1	1	2	2	2			1	3	3	3	2	1
946	1	4	1	2	2	3	10										17								2	4	4	4	3	3			2	2	2	2	2	2	2	1	1			3	3	3	3	3	3
947	1	6	5	11	9	6	16																12		2	4	3	3	3	3			2	2	2	2	2	1	2	2	2			3	3	3	3	3	2
948	1	6	3	10	8	6	13													3					2	4	4	4	4	4			1	2	1	2	1	1	2	2	2			1	3	1	3	1	1
949	1	4	2	1	9	7	1	23																	4	5	3	4	4	4			1	2	1	1	1	1	1	1	1			1	3	2	1	1	1
950	1	4	2	1	5	3	1	19																	3	4	4	4	3	4			1	2	1	2	1	1	1	2	2			1	3	2	3	1	1
951	1	4	4	9	3	2	9									24									2	3	3	3	3	3			2	2	2	2	2	2	2	2	2			3	3	3	3	3	3
952	1	2	1	3	1	1	9									30									3	4	3	4	4	4			1	1	1	1	2	1	1	1	1			2	2	2	1	3	2
953	1	2	2	6	1	1	9									34									2	2	3	3	2	3			1	2	1	1	2	1	1	2	1			1	3	2	2	3	1
954	1	4	1	4	4	1	1	16																	2	3	3	3	3	3			2	2	2	2	2	1	2	2	2			3	3	3	3	3	1
955	1	4	1	3	2	1	9									8									3	4	4	4	4	5			2	2	2	2	2	1	2	2	2			3	3	3	3	3	1
956	1	6	1	11	2	1	5					2													2	4	3	4	3	4			2	2	2	1	2	2	2	2	2			3	3	3	1	3	3
957	1	3	1	11	4	2	3			5															2	4	3	4	4	4			2	2	2	2	2	1	2	2	2			3	3	3	3	3	1
958	1	4	2	1	3	2	9									2									4	5	5	5	5	5			2	2	2	2	2	1	2	2	2			3	3	3	3	3	1
959	1	3	2	3	3	2	7							4											1	2	2	3	2	2			2	2	2	2	2	2	2	2	2			3	3	3	3	3	3
960	1	4	2	2	6	4	9									15									3	4	5	4	4	4			1	2	1	1	1	1	1	2	1			2	3	2	2	2	2
961	1	3	1	5	2	1	9									27									3	4	4	3	4	4			1	2	2	2	2	1	2	2	2			2	3	3	3	3	1
962	1	4	1	10	6	2	1	20																	2	4	4	5	4	4			2	2	1	2	1	1	1	2	1			3	3	2	3	2	1
963	1	2	1	4	1	1	1	25																	3	4	4	4	4	4			1	2	1	1	1	1	1	1	1			1	3	2	2	2	2
964	1	3	2	9	3	2	11											10							2	5	4	3	4	4			2	1	2	1	1	2	1	2	2			3	2	3	2	2	3
965	1	6	1	11	4	1	1	4																	2	3	3	4	3	4			1	1	2	2	2	1	2	1	1			1	2	3	3	3	2
966	1	4	2	12	2	2	1	4																	3	4	3	4	4	3			2	2	2	2	2	2	2	2	2			3	3	3	3	3	3
967	1	4	1	8	3	2	1	14																	3	4	3	4	4	5			2	2	2	2	2	2	2	2	2			3	3	3	3	3	3
968	1	4	2	6	6	4	6						5												3	5	5	4	4	3			1	2	1	1	1	1	2	2	1			1	3	2	1	1	1
969	1	4	2	1	5	4	12												2						2	3	3	2	2	2			2	2	2	2	2	1	2	2	2			3	3	3	3	3	1
970	1	4	2	3	6	6	1	23																	4	4	3	4	5	5			1	2	1	2	1	1	2	1	2			1	3	2	3	1	1
971	1	4	2	9	6	4	1	13																	4	4	5	5	4	5			1	2	1	1	1	1	1	1	1			2	3	1	2	2	2
972	1	4	1	2	5	6	9									5									2	2	3	3	2	2			2	2	2	2	2	1	1	2	2			3	3	3	3	3	1
973	1	4	2	1	8	6	9									31									2	4	4	3	3	4			2	1	2	1	2	2	1	2	1			3	1	3	2	3	3
974	1	4	2	7	3	2	3			6															2	4	3	4	4	5			2	1	1	2	2	1	2	2	2			3	2	2	3	3	1
975	1	2	1	5	1	1	11											2							2	3	3	3	3	4			2	2	2	2	2	2	1	2	2			3	3	3	3	3	3
976	1	3	1	12	3	2	9									7									2	4	4	4	5	4			1	1	1	1	1	1	2	1	1			1	1	1	1	2	1
977	1	3	5	10	6	2	6						3												3	3	2	4	3	3			2	1	1	1	1	2	1	1	2			3	2	2	2	1	3
978	1	3	2	1	5	2	16																3		2	3	2	3	1	3			2	2	2	2	2	2	2	2	1			3	3	3	3	3	3
979	1	6	1	3	2	2	9									2									2	3	3	4	4	4			1	2	2	2	2	1	2	2	2			2	3	3	3	3	1
980	1	3	1	5	2	1	5					5													2	3	3	4	3	3			1	2	2	2	2	2	2	2	2			2	3	3	3	3	3
981	1	4	2	9	7	5	9									18									2	4	5	5	5	5			1	2	1	2	1	2	2	2	2			1	3	2	3	2	3
982	1	4	2	2	4	4	1	19																	2	3	3	5	4	4			2	2	2	2	1	2	1	2	2			3	3	3	3	2	3
983	1	3	2	1	6	6	2		11																3	4	4	4	3	4			1	2	1	2	1	1	2	2	2			1	3	2	3	1	2
984	1	4	1	6	2	1	1	2																	2	3	3	4	2	4			2	2	1	1	2	1	2	1	2			3	3	2	2	3	1
985	1	4	2	3	3	3	1	14																	4	5	3	2	5	5			1	2	2	2	1	1	1	1	1			2	3	3	3	1	1
986	1	6	2	7	2	2	1	18																	3	1	2	2	2	4			2	2	2	2	2	1	1	2	2			3	3	3	3	3	2
987	1	4	3	10	8	6	7							2											2	4	4	3	4	4			1	2	2	2	2	2	2	2	2			1	3	3	3	3	3
988	1	2	1	5	1	1	9									23									2	4	3	4	4	5			1	2	1	1	2	1	1	1	1			2	3	2	1	3	1
989	1	4	3	10	7	3	7							3											3	4	3	4	4	4			2	2	1	2	1	1	1	2	2			3	3	2	3	2	1
990	1	9	5	10	6	2	9									33									4	4	3	4	4	4			1	1	1	1	1	1	1	2	1			2	2	2	2	2	1
991	1	6	4	9	4	1	9									27									2	4	4	5	3	4			2	2	1	1	1	2	2	1	1			3	3	2	2	2	3
992	1	4	2	1	4	3	9									38									3	3	4	3	3	4			1	2	2	2	2	2	2	1	1			1	3	3	3	3	3
993	1	4	1	6	4	3	1	14																	1	4	2	3	2	4			2	2	2	2	2	2	2	2	2			3	3	3	3	3	3
994	1	4	2	9	6	5	1	21																	4	5	5	5	5	5			2	2	1	2	1	1	2	2	1			3	3	2	3	1	1
995	1	6	1	9	4	2	13													1					2	3	3	3	3	3			2	2	2	2	2	1	2	2	2			3	3	3	3	3	1
996	1	4	1	11	3	2	6						2												1	4	4	4	4	4			2	2	2	2	2	2	2	2	2			3	3	3	3	3	3
997	1	6	1	11	2	1	9									27									3	2	2	2	2	3			2	2	2	2	2	2	1	2	2			3	3	3	3	3	3
998	1	9	4	6	6	5	9									19									2	2	3	2	2	4			1	2	1	1	1	1	1	1	1			2	3	1	1	1	1
999	1	3	1	5	1	1	6						3												2	4	3	4	3	4			2	2	2	2	2	2	2	2	2			3	3	3	3	3	3
1000	1	4	2	8	2	1	1	4																	3	4	4	4	4	4			1	2	1	2	1	1	1	1	2			1	3	2	3	2	1
1001	1	9	5	8	7	3	5					1													3	4	4	5	3	5			2	2	2	2	2	2	2	2	2			3	3	3	3	3	3
1002	1	6	4	11	5	1	9									37									1	2	2	2	2	2			2	2	2	2	2	2	2	2	2			3	3	3	3	3	3
1003	1	4	1	8	1	1	1	21																	2	4	3	4	3	3			1	2	2	2	2	1	2	2	2			1	3	3	3	3	1
1004	1	4	2	5	4	2	1	7																	2	4	3	4	4	3			1	2	2	2	2	1	2	2	2			2	3	3	3	3	1
1005	1	4	2	3	4	3	1	14																	3	4	3	3	3	4			1	2	2	2	2	1	2	2	2			1	3	3	3	3	1
1006	1	4	2	7	7	7	1	1																	3	4	4	4	4	4			1	2	1	2	1	1	1	2	2			2	3	2	3	1	1
1007	1	4	3	10	6	4	9									15									3	5	5	4	5	5			1	2	2	2	1	1	2	2	1			1	3	3	3	1	1
1008	1	4	2	10	5	3	12												5						4	4	5	4	4	5			2	1	1	2	1	1	1	2	1			3	1	1	3	1	1
1009	1	4	1	7	4	1	2		7																2	3	3	4	4	4			2	2	2	2	2	1	2	2	2			3	3	3	3	3	1
1010	1	9	5	11	9	4	16																5		3	3	3	3	3	3			1	1	2	2	2	2	2	2	2			2	2	3	3	3	3
1011	1	6	2	7	9	7	1	8																	3	4	4	3	3	4			1	1	2	2	1	1	1	1	1			2	1	3	3	2	1
1012	1	4	2	9	3	2	1	6																	2	3	4	3	3	3			1	2	2	2	2	2	2	2	2			1	3	3	3	3	3
1013	1	2	1	8	1	1	1	22																	2	4	4	5	3	4			1	2	1	2	2	2	1	1	1			1	3	1	3	3	3
1014	1	6	1	10	1	1	14														1				2	1	1	1	1	1			1	1	1	1	1	2	1	2	2			2	2	2	2	2	3
1015	1	3	1	5	1	1	3			2															1	3	3	4	4	4			2	2	2	2	2	2	2	2	2			3	3	3	3	3	3
1016	1	3	2	6	5	5	6						1												4	4	5	5	4	5			2	2	1	2	2	1	2	2	1			3	3	2	3	3	1
1017	1	6	4	11	4	2	9									33									3	4	3	4	4	5			1	2	1	2	1	1	2	2	2			2	3	2	3	2	1
1018	1	6	2	1	4	1	9									12									3	3	4	4	3	4			1	2	1	1	2	2	1	1	2			1	3	2	2	3	3
1019	1	4	2	3	2	2	1	22																	2	4	3	4	4	4			2	2	2	2	2	1	2	2	2			3	3	3	3	3	1
1020	1	2	1	4	4	1	12												3						1	1	1	1	1	1			2	2	2	2	2	2	2	2	2			3	3	3	3	3	3
1021	1	3	1	4	4	4	11											3							2	1	2	1	2	2			2	2	2	1	2	2	1	2	1			3	3	3	2	3	3
1022	1	9	4	6	8	6	15															19			3	2	3	4	3	3			1	2	2	2	1	1	2	2	1			1	3	3	3	2	2
1023	1	4	2	2	5	4	10										12								3	4	4	5	4	4			1	2	2	2	2	1	1	2	2			2	3	3	3	3	2
1024	1	3	1	1	3	2	1	1																	3	4	3	4	3	3			1	2	1	2	2	1	2	2	2			1	3	2	3	3	1
1025	1	6	2	3	7	7	2		10																2	4	5	4	4	4			2	2	2	2	1	1	1	2	2			3	3	3	3	2	2
1026	1	4	1	9	7	4	1	2																	2	3	2	3	4	2			1	2	2	1	2	1	1	1	1			1	3	3	2	3	2
1027	1	3	2	1	8	7	3			8															3	5	5	4	5	4			1	2	2	2	1	1	1	1	1			2	3	3	3	1	1
1028	1	4	2	3	6	2	2		5																2	4	4	4	4	3			1	2	2	2	2	1	2	2	2			1	3	3	3	3	1
1029	1	2	1	3	7	3	9									26									2	4	2	4	3	3			2	2	1	1	2	1	2	1	1			3	3	1	2	3	2
1030	1	3	2	1	3	3	15															3			3	3	4	4	4	5			2	2	2	2	2	2	2	2	2			3	3	3	3	3	3
1031	1	6	5	10	9	6	6						4												3	4	4	4	4	4			1	2	1	2	1	1	1	1	1			1	3	1	3	2	1
1032	1	4	2	2	6	5	14														11				3	3	4	4	4	5			2	2	1	2	2	1	2	2	2			3	3	2	3	3	1
1033	1	4	2	3	4	2	13													7					2	4	4	4	3	4			2	2	2	2	2	2	2	2	2			3	3	3	3	3	3
1034	1	2	1	10	1	1	12												4						3	4	4	4	4	4			1	2	2	2	2	1	2	2	2			1	3	3	3	3	1
1035	1	4	1	1	2	1	9									10									2	3	4	4	4	5			2	2	2	2	2	2	1	2	2			3	3	3	3	3	3
1036	1	4	1	9	7	5	1	24																	2	3	3	3	3	4			2	2	2	2	1	1	2	2	2			3	3	3	3	1	1
1037	1	3	2	8	4	4	1	23																	2	4	4	3	4	4			2	2	2	2	2	1	2	2	2			3	3	3	3	3	1
1038	1	9	5	9	9	7	3			8															3	4	5	4	4	5			1	1	1	2	1	1	2	1	1			2	2	2	3	2	2
1039	1	4	2	1	9	7	1	22																	3	4	4	5	4	3			1	2	1	1	1	1	2	2	1			1	3	2	1	2	1
1040	1	4	2	6	4	3	9									33									2	4	3	3	4	5			1	2	1	2	1	1	1	1	1			1	3	2	3	1	1
1041	1	3	1	11	3	2	9									16									2	1	1	1	1	1			2	2	2	2	2	1	2	2	2			3	3	3	3	3	1
1042	1	4	2	6	3	2	1	16																	2	3	3	4	4	4			1	2	1	2	2	2	2	2	2			2	3	2	3	3	3
1043	1	2	1	5	2	1	9									10									3	4	4	4	4	5			2	2	2	2	2	2	2	2	2			3	3	3	3	3	3
1044	1	3	2	3	9	6	1	22																	2	3	3	4	3	4			2	2	2	2	2	1	2	2	2			3	3	3	3	3	1
1045	1	4	2	3	6	5	7							2											3	5	4	5	4	5			2	2	2	2	1	1	1	2	2			3	3	3	3	1	1
1046	1	6	4	11	5	1	13													1					2	3	3	4	3	4			2	2	2	1	2	1	2	2	2			3	3	3	2	3	2
1047	1	4	2	1	7	6	9									18									3	4	3	3	2	3			2	2	2	2	1	1	2	2	2			3	3	3	3	2	1
1048	1	3	1	1	6	4	6						4												1	1	1	2	1	1			2	2	2	2	2	2	2	2	2			3	3	3	3	3	3
1049	1	6	4	12	1	1	1	1																	3	5	3	4	3	4			1	2	1	2	2	1	1	1	1			1	3	2	3	3	1
1050	1	2	1	1	1	1	1	17																	3	4	3	3	4	4			2	2	1	2	2	1	2	2	2			3	3	2	3	3	1
1051	1	4	2	2	6	4	1	22																	4	4	4	5	4	5			1	1	1	1	1	1	1	1	1			2	2	2	2	2	2
1052	1	6	2	10	9	4	1	13																	2	4	4	4	4	5			1	2	1	2	1	1	2	1	1			1	3	2	3	2	1
1053	1	4	2	10	3	1	16																12		3	3	2	3	3	4			2	2	1	2	2	1	2	2	2			3	3	2	3	3	1
1054	1	4	2	2	2	3	10										2								1	2	2	3	2	2			2	2	2	2	2	2	2	2	2			3	3	3	3	3	3
1055	1	4	2	2	9	7	1	22																	2	4	3	4	4	3			2	2	1	2	1	1	1	2	1			3	3	2	3	2	1
1056	1	4	1	12	3	1	2		7																3	2	3	4	4	4			2	2	2	2	2	2	2	2	2			3	3	3	3	3	3
1057	1	4	2	2	4	4	1	17																	3	4	3	3	4	4			2	1	2	2	2	1	1	2	2			3	1	3	3	3	1
1058	1	2	1	5	1	2	9									10									3	4	4	3	4	4			1	2	2	1	2	2	1	1	1			1	3	3	2	3	3
1059	1	3	4	12	2	1	9									7									1	4	4	3	3	4			2	2	2	2	2	2	2	2	2			3	3	3	3	3	3
1060	1	6	3	10	5	3	1	23																	2	4	5	5	4	4			1	1	2	1	1	1	2	1	1			1	2	3	2	2	1
1061	1	4	3	10	5	2	12												14						2	4	4	4	4	4			2	2	2	2	2	2	2	2	2			3	3	3	3	3	3
1062	1	4	2	9	8	5	10										1								3	5	3	3	3	3			2	2	2	2	2	1	2	2	2			3	3	3	3	3	1
1063	1	4	3	7	4	5	1	17																	2	4	4	4	5	4			1	2	2	1	1	1	1	1	2			1	3	3	1	1	2
1064	1	3	2	1	5	4	16																2		2	3	3	2	2	3			2	2	2	2	2	2	2	2	2			3	3	3	3	3	3
1065	1	4	2	1	6	6	9									37									2	4	4	4	5	5			1	2	2	2	1	1	1	2	2			1	3	3	3	1	2
1066	1	3	2	12	4	1	2		9																2	3	3	3	3	3			2	2	2	1	2	1	2	2	2			3	3	3	1	3	1
1067	1	9	3	10	7	4	10										1								3	3	3	4	3	4			2	2	1	2	1	2	2	2	1			3	3	2	3	2	3
1068	1	4	2	1	2	2	1	19																	3	3	3	3	3	3			2	2	2	2	2	2	2	2	2			3	3	3	3	3	3
1069	1	6	1	9	2	1	1	14																	2	4	3	5	4	4			2	2	2	2	1	1	1	2	2			3	3	3	3	1	1
1070	1	3	1	11	3	1	1	7																	2	2	2	3	2	3			2	2	2	1	1	2	2	2	2			3	3	3	2	2	3
1071	1	6	1	2	3	2	1	17																	3	4	4	4	5	4			1	1	1	1	1	1	2	1	1			1	1	2	1	1	1
1072	1	6	5	10	4	1	12												5						2	4	4	5	5	5			2	2	1	2	2	1	2	2	2			3	3	1	3	3	1
1073	1	4	2	6	2	3	1	14																	4	5	3	4	4	5			1	2	1	2	1	1	2	1	1			1	3	2	3	2	1
1074	1	6	3	11	7	5	3			7															2	4	4	3	4	3			2	2	2	2	2	1	2	2	2			3	3	3	3	3	1
1075	1	2	1	5	3	1	1	7																	2	3	3	2	4	3			2	2	2	2	2	2	2	2	2			3	3	3	3	3	3
1076	1	6	2	12	4	4	2		12																2	3	3	4	4	4			1	2	2	1	1	2	2	2	2			2	3	3	1	2	3
1077	1	4	1	11	6	2	14														2				2	5	3	4	5	4			1	1	1	2	2	1	1	1	2			1	2	1	3	3	1
1078	1	4	2	1	7	4	9									24									3	4	4	4	5	4			1	1	1	2	1	1	2	2	1			2	2	2	3	2	1
1079	1	4	3	11	9	5	6						3												2	4	3	2	4	4			2	2	2	2	2	1	2	2	2			3	3	3	3	3	1
1080	1	4	1	5	8	5	1	18																	2	4	4	4	3	3			2	2	1	2	2	1	2	2	2			3	3	2	3	3	1
1081	1	4	1	10	2	1	12												1						2	3	4	4	4	4			1	2	2	2	2	1	2	2	2			1	3	3	3	3	1
1082	1	9	3	7	9	4	5					2													4	3	1	4	3	5			2	2	2	1	1	1	2	2	2			3	3	3	2	1	2
1083	1	4	1	10	4	2	1	14																	3	4	4	5	4	4			1	1	1	2	1	1	2	1	1			2	1	2	3	2	1
1084	1	2	1	3	3	2	9									12									3	5	4	5	5	5			2	2	1	2	1	1	2	1	2			3	3	1	3	2	1
1085	1	4	1	7	4	1	1	7																	3	3	3	4	3	3			2	2	2	2	2	2	2	2	2			3	3	3	3	3	3
1086	1	4	2	2	7	7	1	22																	3	4	4	3	5	4	4	원격상담	1	2	1	1	2	1	1	1	1	2	원격상담	2	3	2	1	3	1
1087	1	4	1	3	6	4	1	19																	3	4	5	5	5	5			2	1	1	2	1	1	1	1	1			3	1	2	3	2	2
1088	1	6	1	9	2	1	15															8			2	4	4	4	4	3			2	2	2	2	2	2	2	2	2			3	3	3	3	3	3
1089	1	6	4	4	7	3	2		11																2	2	3	3	2	3			1	2	2	1	1	2	2	1	1			2	3	3	1	2	3
1090	1	4	1	12	4	5	1	23																	2	4	4	5	3	4			1	1	2	1	1	2	2	1	1			1	2	3	2	1	3
1091	1	2	1	4	1	1	11											3							2	5	5	5	5	5			2	2	2	2	2	1	2	2	2			3	3	3	3	3	2
1092	1	6	2	5	7	5	1	1																	3	2	3	5	4	3			1	1	1	2	2	2	1	1	1			1	1	2	3	3	3
1093	1	3	1	1	4	3	7							5											2	3	3	2	2	3			1	2	2	2	2	2	2	2	2			1	3	3	3	3	3
1094	1	2	1	1	1	1	1	25																	2	4	5	4	3	4			1	1	1	2	2	1	2	2	1			1	2	1	3	3	2
1095	1	4	1	1	6	2	1	2																	4	5	5	5	4	5			1	1	1	2	1	1	1	1	2			2	2	2	3	2	1
1096	1	4	5	7	3	1	13													1					2	2	2	2	2	2			2	2	1	2	2	1	2	1	1			3	3	2	3	3	2
1097	1	2	1	10	1	1	14														1				3	4	4	4	4	4			1	2	1	1	2	1	1	2	2			2	3	2	2	3	2
1098	1	9	3	10	9	7	9									7									3	4	5	4	4	5			2	2	2	2	2	1	2	2	2			3	3	3	3	3	1
1099	1	4	2	1	6	2	16																2		3	3	4	4	2	3			1	1	2	1	1	1	1	2	2			2	1	3	1	1	1
1100	1	3	5	11	2	1	15															13			2	4	4	3	4	4			2	2	2	1	2	2	1	2	2			3	3	3	2	3	3
1101	1	6	3	10	6	3	1	4																	2	4	4	5	5	5			2	2	1	1	1	2	1	1	1			3	3	2	2	2	3
1102	1	4	2	3	4	3	1	17																	2	4	4	4	4	4			1	2	1	2	1	1	2	2	2			1	3	2	3	2	1
1103	1	4	2	9	2	2	1	23																	3	4	3	3	2	4			1	2	1	2	2	1	1	2	2			1	3	2	3	3	1
1104	1	3	2	7	4	4	16																1		2	3	3	4	3	3			2	2	1	2	1	2	1	1	1			3	3	2	3	1	3
1105	1	4	2	3	4	4	13													4					3	4	4	3	4	5			1	1	1	1	2	1	1	1	1			1	1	2	1	3	1
1106	1	9	2	9	9	7	15															3			3	4	3	5	4	5			2	2	1	2	2	1	2	2	2			3	3	1	3	3	1
1107	1	6	1	10	1	1	9									7									2	4	3	5	4	5	3	원격	2	2	2	2	2	2	2	2	1			3	3	3	3	3	3
1108	1	6	1	10	2	1	5					5													3	4	4	4	4	5			1	2	1	2	2	1	2	2	2			1	3	2	3	3	1
1109	1	9	3	10	4	1	8								1										2	4	3	4	4	5			2	2	1	2	1	1	1	1	1			3	3	2	3	1	1
1110	1	4	1	3	4	1	1	1																	2	3	4	3	5	4			2	1	1	1	2	1	1	1	2			3	1	1	2	3	2
1111	1	4	1	6	5	1	16																7		3	5	4	4	5	4			1	1	2	2	1	1	2	2	1			2	1	3	3	2	1
1112	1	3	2	8	3	2	1	10																	3	3	2	2	3	4			2	2	1	1	1	1	2	2	2			3	3	2	2	2	2
1113	1	4	2	7	5	5	9									10									3	5	4	4	4	5			1	2	2	2	2	1	2	2	2			1	3	3	3	3	1
1114	1	4	2	1	6	5	4				6														2	4	2	3	2	3			2	1	1	2	1	2	2	1	2			3	1	1	3	2	3
1115	1	6	3	11	9	4	7							3											3	4	4	4	4	4			1	2	2	2	2	1	2	2	2			1	3	3	3	3	1
1116	1	4	2	8	4	2	2		6																3	5	5	4	4	5			1	1	2	1	2	1	1	2	2			1	2	3	2	3	1
1117	1	3	3	11	7	3	4				4														2	4	4	4	5	4			1	2	2	2	1	1	2	2	2			2	3	3	3	2	2
1118	1	4	2	1	4	3	12												1						2	3	2	2	4	4			2	2	2	2	2	1	2	2	2			3	3	3	3	3	1
1119	1	3	2	3	3	3	1	6																	2	4	3	5	5	5	3	상담	1	2	2	2	2	1	2	2	2			2	3	3	3	3	1
1120	1	4	2	3	8	6	1	23																	2	3	3	4	4	4			1	1	2	2	2	1	1	2	1			2	2	3	3	3	1
1121	1	4	1	6	7	3	9									11									2	2	3	2	3	3			2	2	2	2	1	1	2	2	2			3	3	3	3	1	1
1122	1	6	1	8	2	1	15															4			2	4	3	4	3	4			2	2	1	2	2	2	2	2	2			3	3	1	3	3	3
1123	1	2	1	4	1	1	4				8														2	1	1	1	1	1			2	2	2	2	2	2	2	2	1			3	3	3	3	3	3
1124	1	9	2	10	6	2	9									18									3	2	3	4	3	3			1	1	1	1	2	2	1	2	2			1	1	2	2	3	3
1125	1	4	2	3	4	4	1	25																	3	4	5	4	4	4	5	원격상담,유지보수	2	2	1	2	2	2	1	2	2			3	3	2	3	3	3
1126	1	4	5	10	5	1	9									1									2	2	2	3	3	4			2	2	1	2	2	1	2	2	2			3	3	2	3	3	1
1127	1	4	1	10	6	2	1	2																	3	5	5	5	5	5			2	2	1	2	2	1	2	2	2			3	3	2	3	3	1
1128	1	4	2	1	5	4	9									11									2	2	3	2	3	3			2	2	1	2	1	1	2	1	1			3	3	2	3	1	1
1129	1	4	2	7	2	3	1	16																	3	4	4	5	5	5			1	1	1	2	2	1	2	2	2			2	2	2	3	3	2
1130	1	6	4	12	5	5	4				5														3	5	5	4	4	5			2	1	2	1	1	1	1	2	2			3	1	3	1	1	2
1131	1	3	1	1	4	4	16																12		1	2	2	4	4	5			2	2	2	2	2	2	2	2	2			3	3	3	3	3	3
1132	1	2	1	12	1	1	1	25																	2	4	4	4	4	4			2	2	2	2	2	2	2	1	1			3	3	3	3	3	3
1133	1	4	2	3	4	4	1	23																	3	3	4	4	3	3			1	1	2	2	1	1	2	2	2			1	2	3	3	1	1
1134	1	6	1	5	3	1	3			1															2	4	4	3	3	4			1	2	2	2	2	1	2	2	2			1	3	3	3	3	1
1135	1	4	1	11	8	5	1	8																	4	4	3	5	4	5			1	2	1	1	1	1	1	1	2			2	3	2	1	1	1
1136	1	4	1	8	2	3	1	13																	3	4	4	3	4	3			2	2	2	2	2	1	2	2	2			3	3	3	3	3	1
1137	1	3	2	3	4	2	1	18																	3	3	3	4	3	5			2	2	2	2	2	2	1	2	2			3	3	3	3	3	3
1138	1	4	2	9	4	2	1	12																	2	4	4	4	4	4			2	2	2	2	2	1	2	2	2			3	3	3	3	3	1
1139	1	4	2	1	8	7	9									15									4	5	4	4	5	5	4	메일 및 자료 검색	1	1	1	1	1	1	1	1	1	1	메일 및 자료 검색	1	1	2	1	1	1
1140	1	4	1	3	1	1	11											2							3	4	3	4	4	5			2	2	2	2	2	2	2	2	2			3	3	3	3	3	3
1141	1	4	2	3	6	5	6						4												2	3	3	3	3	4			1	2	2	2	2	1	1	1	1			1	3	3	3	3	1
1142	1	4	1	2	2	2	6						2												2	4	4	4	5	4			2	2	2	2	2	2	2	2	1			3	3	3	3	3	3
1143	1	2	1	3	1	1	15															2			2	3	4	3	4	4			2	2	1	2	2	2	2	2	1			3	3	2	3	3	3
1144	1	3	2	7	4	3	2		5																4	5	4	4	3	4			1	1	1	2	2	1	1	2	2			1	1	1	3	3	1
1145	1	6	4	10	3	1	10										1								2	5	4	5	5	5			2	2	2	2	2	2	1	2	2			3	3	3	3	3	3
1146	1	4	1	1	5	4	9									33									2	5	4	5	4	5			1	2	2	2	2	2	2	2	2			1	3	3	3	3	3
1147	1	4	4	11	5	3	1	22																	4	4	5	4	4	4			1	2	2	2	2	1	2	2	1			2	3	3	3	3	2
1148	1	4	2	2	7	3	12												13						2	2	2	2	2	2			2	2	2	2	2	2	2	2	2			3	3	3	3	3	3
1149	1	4	1	3	3	2	6						1												3	4	4	5	5	5			1	1	2	2	1	1	1	2	2			1	2	3	3	2	1
1150	1	4	5	10	4	4	1	23																	3	4	5	5	4	4			1	1	1	2	2	2	1	2	2			1	1	2	3	3	3
1151	1	3	1	5	2	1	15															1			3	5	5	5	5	3			2	2	2	2	2	1	2	2	1			3	3	3	3	3	2
1152	1	4	1	3	1	1	10										4								2	4	3	4	3	4			1	2	2	2	2	1	2	2	2			1	3	3	3	3	1
1153	1	4	1	9	2	2	1	22																	3	4	4	4	4	4			2	2	1	2	2	1	2	2	2			3	3	1	3	3	1
1154	1	4	1	2	8	7	1	16																	3	4	4	3	4	3			1	1	2	2	1	2	1	1	1			2	1	3	3	2	3
1155	1	6	3	10	5	2	3			6															2	3	2	3	2	2			1	1	1	2	2	1	2	2	1			2	2	2	3	3	1
1156	1	4	2	3	5	4	15															2			3	4	3	4	4	4			1	2	1	2	1	1	1	2	1			2	3	2	3	1	1
1157	1	4	1	2	2	2	10										1								2	2	2	3	3	2			2	1	2	2	2	2	2	2	2			3	2	3	3	3	3
1158	1	2	1	4	3	4	2		7																3	3	5	4	5	4			2	1	1	1	1	2	1	2	1			3	1	2	1	2	3
1159	1	4	1	3	3	2	5					3													2	4	5	5	4	4			1	1	1	2	2	2	2	1	1			1	2	2	3	3	3
1160	1	3	1	1	5	4	1	11																	3	2	3	3	4	2			1	1	1	2	1	1	2	1	1			1	2	1	3	1	1
1161	1	2	1	3	3	2	1	6																	3	5	4	5	5	5			2	2	2	1	2	2	2	2	1			3	3	3	2	3	3
1162	1	4	2	3	8	6	1	22																	3	4	4	4	5	4			2	2	1	2	1	1	2	2	1			3	3	2	3	2	1
1163	1	4	1	11	4	3	3			7															3	4	2	2	5	4			1	2	2	2	2	1	2	2	1			1	3	3	3	3	1
1164	1	4	3	3	4	5	2		10																2	2	5	2	4	2			2	1	2	2	1	2	1	1	1			3	2	3	3	1	3
1165	1	2	1	8	2	1	6						5												2	4	4	3	4	3			1	1	2	1	2	2	2	1	1			1	1	3	1	3	3
1166	1	6	1	11	5	2	9									39									1	4	5	4	3	5			2	2	2	2	2	2	2	2	2			3	3	3	3	3	3
1167	1	9	5	9	8	4	6						4												3	4	3	4	3	5			2	2	1	2	1	1	1	2	2			3	3	2	3	1	1
1168	1	4	2	9	4	3	1	3																	3	4	4	3	4	5			1	1	2	1	1	1	2	1	1			2	2	3	2	2	2
1169	1	6	1	10	1	1	13													3					2	4	4	5	5	3			1	1	1	2	1	1	2	2	2			2	2	2	3	2	2
1170	1	4	1	12	3	2	2		9																2	4	3	4	3	4			1	2	1	2	2	2	2	1	2			2	3	1	3	3	3
1171	1	4	2	4	9	7	1	9																	2	2	3	3	3	4			2	2	2	2	2	1	1	2	2			3	3	3	3	3	2
1172	1	4	2	7	2	1	4				5														2	3	2	3	3	3			2	2	1	2	2	2	2	2	2			3	3	1	3	3	3
1173	1	6	1	6	3	1	1	1																	2	2	3	3	4	4			2	2	1	2	1	1	2	2	2			3	3	1	3	1	1
1174	1	4	2	6	5	5	1	1																	3	4	4	5	5	4			2	2	2	2	2	2	1	2	1			3	3	3	3	3	3
1175	1	4	2	6	4	2	1	23																	2	5	5	5	5	5			1	2	1	2	2	1	2	2	2			1	3	2	3	3	1
1176	1	4	2	2	9	7	1	9																	3	5	4	5	5	3			2	2	1	2	1	1	2	2	2			3	3	2	3	1	1
1177	1	3	3	5	7	6	2		5																2	3	3	2	3	4			1	1	2	2	2	2	1	1	2			2	1	3	3	3	3
1178	1	3	1	3	4	2	9									26									2	3	4	2	3	3			2	2	2	2	2	2	1	2	2			3	3	3	3	3	3
1179	1	4	2	10	5	4	16																1		2	4	3	4	5	3			1	2	2	2	2	1	1	1	1			2	3	3	3	3	1
1180	1	4	2	3	2	1	14														1				3	5	4	4	3	4			1	2	1	2	2	1	2	2	1			1	3	2	3	3	1
1181	1	2	1	12	1	1	7							3											2	4	3	4	4	4			2	2	2	2	2	1	2	2	2			3	3	3	3	3	1
1182	1	3	2	12	6	5	6						5												3	4	4	3	4	4			2	2	2	2	2	1	2	2	2			3	3	3	3	3	2
1183	1	6	1	11	2	1	2		15																2	2	2	2	2	3			2	2	2	2	1	1	2	2	2			3	3	3	3	2	2
1184	1	4	4	7	8	7	9									24									2	4	4	4	4	4			2	2	2	2	2	2	2	2	2			3	3	3	3	3	3
1185	1	3	1	1	3	2	1	2																	2	4	3	4	3	4			1	2	2	2	2	1	2	1	1			1	3	3	3	3	1
1186	1	4	2	8	4	1	9									32									3	5	4	4	4	5			1	2	2	2	2	1	2	2	2			1	3	3	3	3	1
1187	1	3	2	9	3	1	13													8					2	4	3	4	4	3			2	2	2	1	2	1	2	2	2			3	3	3	2	3	1
1188	1	4	1	9	5	2	3			6															2	5	4	5	4	5			1	2	2	2	1	1	2	2	1			2	3	3	3	1	1
1189	1	4	2	9	6	4	1	17																	3	4	4	5	5	5			2	2	2	2	1	1	1	2	2			3	3	3	3	2	1
1190	1	6	1	1	2	1	4				8														2	3	3	2	3	2			2	2	2	2	1	1	2	2	2			3	3	3	3	2	1
1191	1	2	1	1	2	3	9									2									3	1	1	1	1	1			2	2	2	2	2	2	2	2	2			3	3	3	3	3	3
1192	1	4	2	7	3	3	1	1																	3	4	3	4	4	4			2	2	1	1	2	2	2	1	1			3	3	2	2	3	3
1193	1	4	1	11	4	1	11											9							2	5	4	4	4	4			1	1	2	1	1	1	1	1	1			1	1	3	1	2	1
1194	1	3	2	3	6	5	2		12																2	2	3	3	2	4			2	2	2	2	2	1	2	2	2			3	3	3	3	3	1
1195	1	4	2	2	4	4	9									31									2	1	2	3	2	5			2	2	2	2	2	1	2	2	2			3	3	3	3	3	1
1196	1	2	2	4	5	2	16																1		2	3	4	3	3	3			2	2	2	2	2	2	2	2	2			3	3	3	3	3	3
1197	1	3	1	4	5	3	1	8																	3	4	4	5	4	4			1	2	1	1	1	1	2	2	2			1	3	2	2	2	2
1198	1	3	1	12	2	1	1	8																	2	5	5	4	4	4			2	2	2	2	2	2	2	2	2			3	3	3	3	3	3
1199	1	4	2	4	3	4	1	14																	3	1	1	3	1	1			2	2	2	2	2	2	2	2	2			3	3	3	3	3	3
1200	1	4	2	2	2	1	10										18								1	5	5	5	5	5			2	2	2	2	2	2	2	2	2			3	3	3	3	3	3
1201	1	4	2	9	4	2	1	14																	3	3	4	5	4	5			2	2	1	2	2	2	2	2	2			3	3	2	3	3	3
1202	1	2	1	1	1	1	1	17																	2	1	1	1	1	1			2	2	2	2	2	2	2	2	2			3	3	3	3	3	3
1203	1	3	1	9	2	1	13													1					2	4	3	4	4	4			2	2	2	1	2	2	2	2	2			3	3	3	1	3	3
1204	1	4	4	11	2	1	2		9																3	4	4	4	4	4			2	2	1	2	2	1	2	2	1			3	3	1	3	3	1
1205	1	4	4	12	4	1	1	24																	2	4	3	3	4	4			1	2	1	2	2	1	2	2	1			1	3	1	3	3	1
1206	1	4	2	1	8	7	12												2						3	4	4	5	4	5			2	2	2	1	2	1	1	2	1			3	3	3	2	3	1
1207	1	3	2	4	3	1	1	16																	3	2	3	5	4	4			2	2	2	2	2	2	2	2	1			3	3	3	3	3	3
1208	1	3	2	12	4	2	9									31									3	5	4	4	3	5			2	2	2	2	2	1	2	2	2			3	3	3	3	3	2
1209	1	3	1	5	5	3	2		9																3	4	4	4	4	5			2	2	1	2	2	1	1	2	1			3	3	1	3	3	1
1210	1	4	2	8	5	6	12												3						4	4	3	3	4	4			1	2	1	2	2	1	2	2	2			1	3	2	3	3	1
1211	1	3	2	1	6	5	9									37									3	4	4	3	4	4			1	2	2	2	1	1	2	2	1			1	3	3	3	1	1
1212	1	4	2	1	8	7	7							2											2	3	3	2	3	2			2	2	2	2	2	2	2	2	2			3	3	3	3	3	3
1213	1	3	1	10	3	1	2		6																2	4	3	4	3	4			1	2	2	2	1	1	2	2	2			1	3	3	3	1	1
1214	1	4	2	3	4	3	1	24																	2	4	3	3	4	3			2	2	2	2	2	1	2	2	2			3	3	3	3	3	1
1215	1	3	2	1	2	1	1	18																	3	3	3	4	4	4			1	2	2	1	2	1	2	2	1			1	3	3	1	3	1
1216	1	4	1	3	2	2	5					2													2	3	4	5	4	3			1	2	2	2	2	1	2	1	2			1	3	3	3	3	2
1217	1	2	1	5	2	1	1	1																	3	5	4	3	4	5			1	1	2	2	1	2	1	1	2			1	2	3	3	1	3
1218	1	9	5	10	5	1	10										2								3	4	4	3	4	4			1	1	1	1	2	1	1	1	1			1	1	1	1	3	2
1219	1	4	1	4	5	3	4				5														2	3	3	3	3	4			2	2	2	2	2	2	2	2	2			3	3	3	3	3	3
1220	1	3	4	11	5	1	1	14																	2	3	3	3	3	3			2	2	2	2	2	2	2	2	2			3	3	3	3	3	3
1221	1	4	2	1	9	7	1	19																	4	4	5	4	4	5			1	1	1	2	1	1	2	1	1			1	2	1	3	2	1
1222	1	4	2	10	5	4	16																2		2	4	4	4	4	4			2	2	1	2	1	1	1	2	1			3	3	2	3	2	1
1223	1	4	2	3	5	6	9									31									4	5	4	4	3	4			1	2	1	2	2	1	2	2	2			1	3	2	3	3	1
1224	1	4	1	3	3	2	1	19																	2	3	2	2	2	4			2	2	2	2	2	2	2	2	2			3	3	3	3	3	3
1225	1	4	2	6	8	6	1	23																	3	4	4	5	4	5			2	2	1	2	1	2	1	2	2			3	3	2	3	2	3
1226	1	4	1	10	2	1	1	21																	1	4	4	5	4	5			2	2	2	2	2	2	2	2	2			3	3	3	3	3	3
1227	1	9	5	10	4	1	12												1						3	5	5	5	5	5			1	2	2	2	1	1	2	2	2			2	3	3	3	2	1
1228	1	6	4	12	5	2	6						2												2	4	4	5	4	4			1	2	1	1	1	1	1	2	1			2	3	2	2	2	2
1229	1	2	1	1	1	1	7							3											3	4	5	4	3	4			2	2	1	1	2	1	2	1	1			3	3	2	2	3	1
1230	1	6	3	11	7	4	13													4					2	1	1	1	1	3			2	2	2	2	2	1	2	1	1			3	3	3	3	3	1
1231	1	4	1	2	8	5	9									10									3	4	4	5	5	5			2	2	2	2	2	2	2	1	1			3	3	3	3	3	3
1232	1	2	2	12	1	1	1	11																	2	4	4	4	4	4			2	2	2	2	1	1	2	2	2			3	3	3	3	1	1
1233	1	4	1	9	4	3	1	18																	3	4	3	3	4	4			2	2	1	2	1	2	1	1	1			3	3	2	3	2	3
1234	1	3	3	5	7	3	9									38									2	2	2	2	3	5			1	2	1	2	1	1	1	1	2			2	3	1	3	2	2
1235	1	4	2	1	9	7	2		9																3	4	4	5	4	4			1	1	2	1	1	2	1	1	2			1	2	3	2	1	3
1236	1	4	2	6	5	2	1	12																	2	3	4	4	3	4			2	2	2	1	2	1	2	2	2			3	3	3	1	3	1
1237	1	4	4	5	5	3	6						2												2	2	3	4	3	1			1	1	2	2	1	2	1	2	1			1	2	3	3	2	3
1238	1	4	2	1	5	4	15															11			3	4	3	4	5	5			2	2	2	1	1	1	2	2	2			3	3	3	1	2	1
1239	1	4	2	6	6	6	1	2																	3	5	2	5	4	5			1	2	1	2	1	1	1	2	2			1	3	2	3	1	1
1240	1	6	1	11	1	1	17																	2	2	3	3	3	4	4			2	2	2	2	2	2	1	2	1			3	3	3	3	3	3
1241	1	3	3	11	8	5	16																2		3	4	4	1	1	1			2	2	2	2	2	2	2	2	2			3	3	3	3	3	3
1242	1	6	5	10	4	1	15															11			4	4	4	4	4	4			2	2	1	2	2	1	2	1	2			3	3	2	3	3	2
1243	1	4	2	4	3	3	1	17																	2	3	4	4	3	4			1	2	1	2	2	1	1	2	1			2	3	2	3	3	1
1244	1	3	2	5	5	5	1	19																	2	3	3	3	4	4			2	2	2	1	2	2	2	2	2			3	3	3	1	3	3
1245	1	4	1	2	5	3	5					4													2	4	4	4	4	4			1	2	2	2	2	1	2	2	2			1	3	3	3	3	1
1246	1	9	5	10	8	4	13													1					3	4	4	4	4	4			1	1	2	2	2	1	2	2	2			2	1	3	3	3	1
1247	1	4	2	3	4	5	9									7									2	5	3	4	4	4	4	클라우드	2	1	2	2	1	1	2	2	2			3	2	3	3	1	1
1248	1	2	1	5	3	1	2		4																3	3	4	3	3	2			1	2	1	1	2	2	1	1	2			1	3	1	2	3	3
1249	1	2	1	8	1	1	11											2							2	4	3	4	4	4			1	2	1	2	2	2	2	2	2			1	3	1	3	3	3
1250	1	4	2	3	5	4	13													1					4	5	3	5	5	5			1	2	1	1	1	1	1	1	1			1	3	2	2	1	1
1251	1	3	1	2	4	3	5					4													2	3	4	4	5	5			1	1	1	2	1	2	2	2	2			1	2	2	3	2	3
1252	1	6	3	10	4	1	17																	1	2	5	5	5	5	5			2	2	2	2	2	2	2	2	1			3	3	3	3	3	3
1253	1	4	1	1	3	1	9									37									2	3	4	4	4	4			1	2	2	2	2	2	2	2	2			1	3	3	3	3	3
1254	1	4	2	7	3	1	1	13																	2	4	3	4	4	5			1	2	2	2	2	1	2	2	2			1	3	3	3	3	1
1255	1	9	5	10	4	1	14														8				3	4	2	3	2	4			2	2	2	2	2	1	2	2	2			3	3	3	3	3	1
1256	1	4	1	3	5	4	9									17									3	4	5	5	5	4			1	1	1	2	1	1	2	2	2			1	2	2	3	2	1
1257	1	4	4	8	3	1	13													3					2	4	4	3	4	3			2	1	2	2	2	1	2	2	2			3	2	3	3	3	1
1258	1	9	5	11	7	5	6						4												2	2	3	1	2	1			2	2	2	2	2	2	2	2	2			3	3	3	3	3	3
1259	1	4	2	4	9	4	1	7																	2	5	5	5	5	5			1	1	2	2	2	1	1	2	2			1	2	3	3	3	1
1260	1	4	4	11	2	2	17																	1	2	5	4	3	4	4			1	2	2	2	2	1	2	2	2			1	3	3	3	3	1
1261	1	4	2	3	8	4	9									7									3	5	3	4	3	5			1	2	2	2	2	1	1	2	2			2	3	3	3	3	2
1262	1	4	2	6	4	2	9									19									2	3	3	4	2	4			2	2	2	2	2	1	2	2	2			3	3	3	3	3	1
1263	1	4	2	6	2	1	1	19																	1	1	1	1	1	1			2	2	2	2	2	2	2	2	2			3	3	3	3	3	3
1264	1	4	2	2	4	4	3			6															2	1	1	1	2	1			2	2	2	2	2	2	2	2	1			3	3	3	3	3	3
1265	1	6	1	11	6	5	9									8									3	4	5	5	5	4			1	2	2	2	2	1	1	2	2			2	3	3	3	3	2
1266	1	4	2	4	9	4	1	12																	2	4	3	3	3	4			2	2	2	2	1	2	2	2	2			3	3	3	3	1	3
1267	1	6	3	10	8	7	9									17									4	5	5	5	5	5			1	2	1	2	2	1	2	1	2			1	3	1	3	3	1
1268	1	4	2	2	9	7	1	2																	4	5	5	5	5	5			1	1	1	1	1	1	1	2	1			1	1	1	2	1	1
1269	1	4	2	4	8	6	1	11																	2	5	4	4	5	5			1	2	1	2	1	1	2	2	1			1	3	2	3	1	1
1270	1	4	2	3	6	4	9									7									3	3	2	4	3	4			1	2	1	2	2	1	1	1	2			2	3	2	3	3	1
1271	1	3	2	3	4	3	4				8														2	3	2	3	2	4			2	2	2	2	2	2	2	1	2			3	3	3	3	3	3
1272	1	4	4	8	3	4	15															2			2	3	3	3	4	3			2	2	2	2	1	1	2	2	2			3	3	3	3	2	1
1273	1	4	2	6	8	4	5					5													4	3	4	5	5	4			2	1	1	2	1	1	2	2	1			3	2	2	3	1	1
1274	1	4	4	11	5	3	6						3												2	4	4	4	3	4			2	2	2	2	2	2	2	2	1			3	3	3	3	3	3
1275	1	2	1	1	2	1	9									12									3	3	4	4	3	3			1	2	1	2	2	1	1	1	2			1	3	2	3	3	1
1276	1	4	2	2	3	2	6						4												2	3	3	4	3	3			1	2	2	2	1	1	2	2	2			2	3	3	3	2	2
1277	1	3	2	5	4	3	1	15																	3	4	4	4	3	3			2	2	1	2	1	1	2	1	1			3	3	2	3	1	1
1278	1	6	3	10	5	3	1	19																	2	4	5	5	4	4			1	2	1	1	1	2	1	1	1			1	3	2	2	1	3
1279	1	4	2	3	3	3	9									29									2	3	3	3	3	4			2	2	2	2	2	1	2	2	2			3	3	3	3	3	1
1280	1	2	1	4	6	2	1	8																	3	5	4	3	4	5			2	2	2	2	2	2	1	2	2			3	3	3	3	3	3
1281	1	3	2	6	9	7	1	3																	4	5	4	5	5	4			1	1	1	2	1	1	2	2	2			1	1	2	3	2	1
1282	1	4	4	9	5	2	6						5												3	5	4	4	5	4			1	2	1	2	1	1	2	2	1			2	3	2	3	2	2
1283	1	4	2	11	3	4	13													1					2	4	4	5	5	5			2	2	2	2	1	1	2	2	2			3	3	3	3	2	1
1284	1	2	1	2	1	1	10										13								2	4	4	3	3	4			1	2	1	1	2	1	1	1	1			1	3	2	1	3	1
1285	1	4	2	7	6	3	4				5														2	4	4	5	5	4			2	2	2	2	2	2	2	2	2			3	3	3	3	3	3
1286	1	4	2	2	7	6	1	19																	3	5	4	4	5	5			1	2	1	2	1	1	2	2	2			1	3	2	3	1	1
1287	1	9	2	4	9	7	1	24																	1	4	4	4	4	4			2	2	2	2	2	2	2	2	2			3	3	3	3	3	3
1288	1	4	2	2	2	3	1	23																	2	3	4	3	4	2			2	2	1	2	2	1	2	2	2			3	3	2	3	3	1
1289	1	4	1	12	1	1	2		6																2	3	2	1	1	2			2	2	2	2	2	2	2	2	1			3	3	3	3	3	3
1290	1	9	5	12	5	4	9									28									2	2	4	4	3	5			2	2	2	2	1	1	1	2	1			3	3	3	3	1	1
1291	1	9	5	4	8	5	4				6														3	4	3	4	4	3			1	1	1	2	1	1	2	2	1			1	2	2	3	2	1
1292	1	4	1	11	3	1	5					2													2	2	2	4	3	5			1	2	2	2	2	1	2	2	1			2	3	3	3	3	2
1293	1	3	2	5	4	2	9									24									2	4	3	4	4	4			2	2	2	2	2	2	2	2	2			3	3	3	3	3	3
1294	1	2	1	3	1	2	1	4																	2	3	2	4	4	4			1	2	1	2	1	1	1	2	1			1	3	1	3	1	1
1295	1	4	1	2	1	1	9									20									3	4	2	5	2	4			1	2	1	2	2	1	2	2	2			2	3	1	3	3	1
1296	1	4	3	10	6	4	1	10																	3	4	4	5	3	4			1	1	1	2	2	1	2	2	2			1	1	1	3	3	1
1297	1	4	1	8	5	2	2		14																3	4	4	4	4	5			1	2	1	1	2	1	1	1	2			1	3	1	1	3	1
1298	1	4	3	10	9	4	12												5						2	4	4	4	4	5	5	공간 제약을 벗어나 업무를 수행	2	2	1	2	2	1	2	2	2			3	3	2	3	3	1
1299	1	3	1	1	5	3	7							4											2	4	4	3	4	5			2	2	2	1	2	2	2	2	1			3	3	3	2	3	3
1300	1	4	1	1	4	1	9									18									3	4	5	3	4	5			1	2	1	2	1	1	1	2	1			2	3	1	3	2	1
1301	1	3	1	1	4	2	8								1										2	4	5	4	4	4			1	2	1	2	2	1	1	2	1			2	3	2	3	3	1
1302	1	4	2	2	4	3	4				8														2	4	3	4	3	3			1	2	1	2	2	1	2	2	2			1	3	2	3	3	1
1303	1	4	1	11	2	1	12												2						1	1	1	1	2	1			2	2	2	2	2	2	2	2	2			3	3	3	3	3	3
1304	1	4	2	1	7	6	7							5											2	4	2	3	4	4			2	2	2	2	2	1	2	2	2			3	3	3	3	3	1
1305	1	4	2	4	2	1	17																	1	2	4	3	4	4	4			2	2	2	2	2	1	1	2	1			3	3	3	3	3	1
1306	1	9	5	6	7	7	11											10							4	4	5	4	5	4			1	1	1	2	1	1	1	2	2			1	1	2	3	1	1
1307	1	4	2	1	6	5	1	6																	2	4	4	5	3	3			1	2	1	2	1	1	1	2	2			2	3	2	3	1	2
1308	1	4	2	2	3	3	4				3														3	4	3	4	4	5			2	2	2	1	1	2	1	2	2			3	3	3	2	1	3
1309	1	4	2	1	9	7	9									4									3	4	4	5	4	4			2	2	2	2	1	1	2	1	1			3	3	3	3	1	1
1310	1	6	3	10	6	4	10										2								3	4	4	4	4	4			1	2	2	2	1	2	2	2	2			1	3	3	3	2	3
1311	1	2	1	8	1	1	12												5						2	5	3	4	4	4			1	2	2	2	2	2	1	2	1			1	3	3	3	3	3
1312	1	4	1	1	4	3	15															4			2	3	4	4	4	4			2	2	2	2	2	1	2	2	2			3	3	3	3	3	1
1313	1	4	2	1	4	5	16																15		3	3	3	3	3	4			2	2	2	2	2	1	2	2	2			3	3	3	3	3	1
1314	1	4	2	1	2	3	13													8					3	2	2	3	2	2			2	2	2	2	2	2	2	2	2			3	3	3	3	3	3
1315	1	4	2	11	4	3	9									7									3	4	2	4	3	4			1	2	1	1	2	2	2	1	1			1	3	2	1	3	3
1316	1	4	5	11	9	4	1	15																	2	3	2	3	3	2			2	2	2	2	2	2	1	2	2			3	3	3	3	3	3
1317	1	4	1	9	1	2	2		13																2	4	4	3	4	5			1	2	2	2	2	1	1	2	2			1	3	3	3	3	1
1318	1	4	1	11	5	3	1	22																	1	3	3	3	3	3			2	2	2	2	2	2	2	2	2			3	3	3	3	3	3
1319	1	4	3	10	6	4	12												14						2	4	4	3	4	3			1	2	2	2	1	1	2	2	2			1	3	3	3	1	1
1320	1	4	2	1	9	7	1	22																	3	4	3	4	3	4			2	2	1	2	1	1	1	2	1			3	3	1	3	1	1
1321	1	2	2	4	3	1	1	18																	2	3	4	4	3	3			2	2	2	2	1	1	2	1	1			3	3	3	3	2	1
1322	1	9	5	11	3	1	6						4												2	4	3	3	2	2			2	2	2	2	2	1	2	2	2			3	3	3	3	3	1
1323	1	4	2	6	9	6	1	22																	2	5	5	5	5	5			1	2	1	2	1	1	2	2	2			2	3	2	3	2	1
1324	1	4	2	9	4	3	1	4																	2	3	4	4	4	3			1	1	2	1	1	1	2	1	1			2	2	3	2	1	1
1325	1	4	2	2	4	3	11											2							2	4	4	4	4	4			2	2	2	2	2	1	2	2	2			3	3	3	3	3	2
1326	1	2	1	1	2	2	16																4		3	5	3	3	4	4			1	1	1	2	1	1	1	1	1			1	2	2	3	2	1
1327	1	4	2	9	8	6	11											2							3	4	4	4	4	5			1	1	2	2	1	1	1	1	1			1	1	3	3	1	1
1328	1	3	2	3	9	7	16																1		2	4	4	4	4	5			1	2	2	2	2	1	2	2	2			1	3	3	3	3	1
1329	1	4	1	9	3	2	11											2							2	2	2	3	3	4			2	2	2	2	2	2	2	2	2			3	3	3	3	3	3
1330	1	3	1	1	3	3	1	23																	1	1	1	1	1	1			2	2	2	2	2	2	2	2	2			3	3	3	3	3	3
1331	1	2	1	1	1	1	12												1						2	4	3	3	3	4			2	2	1	2	2	1	1	1	2			3	3	2	3	3	1
1332	1	4	3	11	9	6	9									4									2	3	4	3	3	4			2	2	2	2	2	2	2	2	2			3	3	3	3	3	3
1333	1	4	2	2	6	4	1	16																	2	4	4	4	4	4			1	1	1	1	1	1	2	2	2			2	2	2	1	2	2
1334	1	4	1	2	2	1	3			4															3	5	2	4	5	5			1	2	2	2	1	1	2	2	2			1	3	3	3	1	1
1335	1	3	1	1	3	1	10										2								3	3	4	4	4	4			2	2	2	2	2	2	1	2	2			3	3	3	3	3	3
1336	1	6	2	1	8	6	9									7									3	4	3	4	5	4			1	2	1	1	1	1	2	2	1			1	3	1	2	2	1
1337	1	6	4	10	5	2	1	11																	3	4	3	4	4	4			2	1	1	2	1	1	1	2	2			3	2	2	3	2	1
1338	1	4	1	4	4	3	2		8																2	4	3	5	5	5			2	2	1	2	2	1	2	2	2			3	3	2	3	3	1
1339	1	4	1	1	1	2	9									20									3	3	4	4	4	4			1	1	2	1	1	1	2	2	2			2	2	3	2	2	2
1340	1	4	4	4	4	3	1	24																	3	2	2	3	2	3			2	2	2	2	2	2	2	2	2			3	3	3	3	3	3
1341	1	4	1	5	2	1	10										1								2	2	2	2	2	4			2	2	2	2	2	2	2	2	2			3	3	3	3	3	3
1342	1	2	2	7	5	5	1	20																	3	4	3	4	5	4			2	2	1	2	2	1	2	2	1			3	3	2	3	3	1
1343	1	2	1	11	1	1	9									8									2	3	4	3	2	3			2	2	2	2	2	1	2	2	2			3	3	3	3	3	1
1344	1	4	1	7	2	2	1	19																	2	4	4	5	4	4			2	2	1	2	2	1	2	2	2			3	3	2	3	3	1
1345	1	3	1	1	3	1	16																11		2	3	3	4	4	3			2	2	2	2	2	2	2	2	2			3	3	3	3	3	3
1346	1	6	2	4	5	3	1	16																	2	3	3	2	3	3			2	2	1	1	2	1	2	2	1			3	3	2	2	3	2
1347	1	3	1	1	3	3	9									33									2	4	3	3	4	4			2	2	2	2	2	2	2	2	2			3	3	3	3	3	3
1348	1	4	2	2	4	3	1	16																	2	3	3	4	3	4			1	2	2	2	2	1	2	2	2			1	3	3	3	3	1
1349	1	3	4	11	7	3	16																9		2	2	2	1	1	1			2	2	2	2	2	1	2	2	2			3	3	3	3	3	1
1350	1	2	2	10	4	3	16																6		2	4	4	4	4	3			1	1	2	2	1	1	2	2	2			1	1	3	3	1	1
1351	1	4	1	10	3	2	13													1					2	4	3	4	4	5			2	2	2	2	2	1	2	2	2			3	3	3	3	3	2
1352	1	2	1	6	1	1	14														4				1	1	1	1	1	1			2	2	2	2	2	2	2	2	2			3	3	3	3	3	3
1353	1	3	1	9	6	5	9									8									2	1	2	2	2	3			1	2	1	2	1	1	2	1	1			2	3	2	3	2	1
1354	1	3	1	5	3	2	3			6															3	3	3	4	3	4			2	2	2	2	2	2	1	2	1			3	3	3	3	3	3
1355	1	4	2	7	8	6	11											1							3	4	2	3	2	3			1	2	1	2	1	1	2	2	2			2	3	2	3	1	1
1356	1	3	4	7	5	4	10										9								2	2	4	2	4	3			1	1	2	1	1	2	1	1	2			2	1	3	1	1	3
1357	1	4	1	9	2	1	16																2		2	4	4	5	4	5			1	2	1	2	2	1	2	2	2			2	3	2	3	3	1
1358	1	4	2	7	2	3	9									23									4	2	2	3	4	4			2	2	2	2	2	2	2	2	2			3	3	3	3	3	3
1359	1	4	2	2	2	2	1	16																	2	4	3	4	3	4			2	2	2	2	2	1	2	2	2			3	3	3	3	3	2
1360	1	4	1	11	5	3	1	8																	2	4	4	3	3	4			2	2	2	2	2	1	2	2	2			3	3	3	3	3	1
1361	1	3	2	3	7	6	9									29									2	4	4	4	4	4			2	2	2	2	2	2	2	2	1			3	3	3	3	3	3
1362	1	6	3	8	8	5	1	12																	3	3	3	4	4	3			1	1	1	2	2	1	1	2	2			1	1	2	3	3	2
1363	1	2	1	3	1	1	2		15																3	4	4	4	4	3			1	2	1	1	1	1	2	1	1			1	3	1	1	1	1
1364	1	4	2	3	8	7	9									39									3	4	3	4	3	4			1	2	1	2	1	1	1	2	2			1	3	1	3	1	1
1365	1	4	1	11	3	1	16																11		2	4	4	4	4	4			1	2	2	2	2	1	2	2	2			2	3	3	3	3	1
1366	1	4	1	1	4	3	16																4		3	5	5	5	5	5			2	2	2	2	2	1	2	2	2			3	3	3	3	3	1
1367	1	6	4	11	4	2	11											10							2	4	4	3	2	3			2	2	2	2	2	1	2	2	2			3	3	3	3	3	1
1368	1	2	1	4	1	1	10										2								3	4	4	4	4	4			2	2	2	1	1	2	1	2	2			3	3	3	2	2	3
1369	1	3	1	1	2	1	4				4														2	5	5	4	5	5			1	1	2	2	2	1	1	1	1			1	1	3	3	3	1
1370	1	4	2	12	7	3	9									36									3	5	5	5	5	5			1	2	2	2	1	1	2	2	1			2	3	3	3	2	2
1371	1	4	3	10	7	3	12												5						3	4	4	4	4	4			2	1	2	2	1	2	2	2	2			3	2	3	3	2	3
1372	1	4	5	7	7	6	1	20																	2	4	4	3	3	3			2	2	2	2	2	1	1	2	1			3	3	3	3	3	1
1373	1	4	2	4	3	3	12												6						2	4	4	3	4	4			2	2	2	2	2	1	2	2	2			3	3	3	3	3	2
1374	1	4	3	10	5	1	11											5							1	4	3	3	4	4			2	2	2	2	2	2	2	2	2			3	3	3	3	3	3
1375	1	4	2	9	9	6	4				1														2	3	4	3	4	3			2	2	2	2	2	1	2	2	2			3	3	3	3	3	1
1376	1	2	1	4	1	1	9									18									2	3	3	3	3	4			2	2	2	2	2	1	1	2	2			3	3	3	3	3	2
1377	1	6	2	6	5	1	1	22																	2	3	2	3	3	4			2	2	2	2	2	2	2	1	1			3	3	3	3	3	3
1378	1	4	1	4	3	1	2		8																2	3	3	3	3	3			2	2	2	2	2	1	2	2	2			3	3	3	3	3	2
1379	1	3	5	10	3	1	12												11						2	4	3	3	4	4			1	2	2	2	2	1	2	2	2			2	3	3	3	3	2
1380	1	4	1	2	5	1	5					5													2	4	4	5	4	5			2	2	2	2	2	1	2	2	2			3	3	3	3	3	1
1381	1	4	2	1	9	7	9									1									2	3	3	4	4	3			1	2	2	1	1	1	2	2	1			2	3	3	1	2	1
1382	1	9	5	7	3	2	15															6			1	4	4	4	3	3			2	2	2	2	2	2	2	2	2			3	3	3	3	3	3
1383	1	6	3	11	6	2	13													14					3	4	4	4	4	5			1	2	2	2	2	1	2	1	1			1	3	3	3	3	1
1384	1	9	5	10	9	7	1	2																	3	3	4	4	4	3			2	2	2	1	1	1	1	1	1			3	3	3	2	1	1
1385	1	2	1	5	1	1	15															1			1	3	3	3	3	3			2	2	2	2	2	2	2	2	2			3	3	3	3	3	3
1386	1	4	2	3	4	3	1	19																	2	4	3	3	4	3			2	2	1	2	2	1	2	2	2			3	3	2	3	3	1
1387	1	3	1	12	5	3	5					3													3	3	4	3	3	4			2	1	2	2	2	2	1	2	2			3	1	3	3	3	3
1388	1	9	5	8	6	4	8								1										3	5	5	2	3	4			1	2	2	2	1	1	1	2	2			1	3	3	3	2	1
1389	1	4	2	10	5	3	2		2																3	4	3	4	3	4			2	2	1	2	1	1	2	2	1			3	3	2	3	2	1
1390	1	9	3	10	5	2	14														1				3	2	3	4	3	1			1	2	2	1	1	1	2	2	1			1	3	3	2	2	1
1391	1	4	1	4	7	5	9									37									3	2	2	2	2	4			2	2	2	2	2	1	2	2	1			3	3	3	3	3	1
1392	1	4	2	9	8	6	1	2																	4	5	4	2	5	4			1	2	2	1	1	1	1	1	1			1	3	3	1	2	1
1393	1	4	2	6	6	4	13													1					3	4	3	4	3	4			2	2	1	2	2	1	2	2	1			3	3	2	3	3	1
1394	1	6	3	8	8	5	1	12																	3	3	4	4	3	3			1	1	1	2	2	1	2	1	1			1	2	2	3	3	1
1395	1	4	1	10	3	1	4				3														2	4	3	3	4	3			1	1	1	2	1	1	1	2	2			2	2	1	3	1	2
1396	1	3	5	7	4	4	3			2															1	4	4	4	4	4			2	2	2	2	2	2	2	2	2			3	3	3	3	3	3
1397	1	2	1	5	1	1	13													5					2	1	1	1	2	1			1	2	1	2	2	1	2	2	2			2	3	2	3	3	2
1398	1	2	1	5	1	1	15															10			3	4	4	4	4	4			1	1	1	2	1	1	1	2	2			2	2	2	3	2	2
1399	1	2	1	4	1	1	15															3			1	3	3	4	3	4			2	2	2	2	2	2	2	2	2			3	3	3	3	3	3
1400	1	2	1	4	6	2	1	11																	2	3	2	2	3	3			2	2	2	2	2	2	2	2	2			3	3	3	3	3	3
1401	1	6	1	10	2	1	15															2			2	3	2	2	2	4			2	2	2	2	2	1	2	2	2			3	3	3	3	3	1
1402	1	6	5	9	7	5	6						4												3	4	4	5	4	4			1	2	1	1	1	1	1	2	1			2	3	2	1	1	1
1403	1	4	2	1	2	1	9									11									3	4	3	3	4	4			1	2	1	2	2	1	1	1	1			1	3	2	3	3	1
1404	1	3	1	5	5	2	15															6			1	3	1	3	3	4			2	2	2	2	2	2	2	2	2			3	3	3	3	3	3
1405	1	6	1	10	1	1	15															1			3	4	4	4	4	4			1	2	1	2	1	1	2	1	2			1	3	2	3	2	1
1406	1	9	5	1	7	3	11											2							2	5	5	5	5	5			2	2	2	2	2	2	2	2	2			3	3	3	3	3	3
1407	1	3	2	3	7	4	1	6																	3	3	3	3	3	4			2	2	1	2	2	1	2	2	2			3	3	2	3	3	1
1408	1	6	2	9	6	5	1	22																	3	3	3	4	3	3			1	1	1	1	1	1	1	1	1			1	1	1	1	1	1
1409	1	4	2	9	6	5	7							2											2	5	3	4	4	4			2	2	1	2	1	1	1	2	1			3	3	2	3	1	1
1410	1	3	1	1	4	1	15															6			2	4	3	4	3	4			2	2	2	2	2	1	2	2	2			3	3	3	3	3	1
1411	1	2	1	4	3	1	9									24									2	2	2	1	1	2			1	2	2	2	1	2	1	2	1			1	3	3	3	1	3
1412	1	4	1	9	7	5	9									27									3	4	5	5	4	5			2	2	1	2	2	1	1	2	2			3	3	1	3	3	1
1413	1	2	1	5	3	1	3			1															2	3	3	4	3	5			1	1	2	1	2	1	1	1	1			2	1	3	1	3	2
1414	1	2	1	3	2	2	9									8									2	3	4	3	3	3			1	2	2	2	2	2	2	2	1			2	3	3	3	3	3
1415	1	4	2	7	9	7	1	19																	4	5	4	4	4	5			1	1	1	1	1	1	2	1	2			1	1	2	1	2	1
1416	1	4	2	3	5	3	9									36									2	4	4	4	4	4			2	2	1	2	1	1	1	2	1			3	3	2	3	1	1
1417	1	4	1	6	8	5	1	2																	4	4	4	5	5	5			2	2	1	2	1	1	1	2	1			3	3	2	3	1	1
1418	1	4	2	1	6	5	9									18									3	4	5	4	4	5			1	2	2	2	1	1	2	2	2			1	3	3	3	1	1
1419	1	4	2	6	4	3	15															1			3	4	5	4	5	4			1	1	2	2	1	1	2	2	2			1	1	3	3	2	1
1420	1	6	1	9	1	1	2		3																3	4	3	3	3	3			2	1	2	1	1	1	1	1	1			3	1	3	1	2	1
1421	1	2	1	3	1	1	7							2											3	4	4	3	3	4			2	2	2	2	2	2	2	2	2			3	3	3	3	3	3
1422	1	6	2	9	1	1	6						1												2	2	1	4	1	4			2	2	2	2	2	2	2	2	2			3	3	3	3	3	3
1423	1	4	2	1	3	2	12												2						2	3	4	3	3	4			2	1	2	2	1	2	2	2	2			3	2	3	3	2	3
1424	1	4	3	11	6	5	2		2																3	4	5	3	4	5			1	1	2	1	1	1	1	2	1			2	2	3	1	2	1
1425	1	9	5	8	9	7	9									14									4	4	3	4	4	5			2	2	1	2	2	2	1	2	2			3	3	2	3	3	3
1426	1	9	2	3	9	7	3			1															4	4	4	5	4	5			1	2	1	2	1	1	1	2	1			1	3	2	3	1	1
1427	1	3	1	5	2	3	2		3																3	3	3	3	3	3			2	1	1	2	1	2	1	1	2			3	2	2	3	1	3
1428	1	4	1	3	3	1	15															11			2	4	3	4	2	3			1	2	1	2	2	2	1	1	1			1	3	2	3	3	3
1429	1	4	1	7	3	3	2		2																2	2	2	3	2	3			2	2	2	2	2	1	2	2	2			3	3	3	3	3	1
1430	1	2	1	2	1	1	1	19																	2	3	4	4	3	2			2	1	2	2	1	1	1	2	2			3	2	3	3	2	1
1431	1	4	2	7	5	5	9									2									3	4	3	4	3	4			2	2	2	2	2	2	1	2	2			3	3	3	3	3	3
1432	1	3	2	3	3	2	7							3											2	3	3	4	3	3			2	2	2	2	2	2	2	1	1			3	3	3	3	3	3
1433	1	4	1	10	3	3	1	22																	3	4	3	3	4	4			2	2	1	2	2	2	1	1	1			3	3	2	3	3	3
1434	1	4	2	1	6	4	1	8																	2	2	4	3	4	4			2	1	2	1	1	2	2	1	1			3	1	3	2	1	3
1435	1	3	2	5	3	1	9									3									3	4	3	4	4	4			1	2	1	2	2	1	1	2	2			2	3	2	3	3	2
1436	1	2	1	3	2	1	1	10																	3	5	5	4	4	4			2	1	2	2	2	1	1	1	1			3	2	3	3	3	1
1437	1	4	2	1	7	7	5					5													2	4	2	3	4	4			1	2	2	2	1	1	2	2	2			1	3	3	3	2	2
1438	1	4	1	1	4	4	13													3					2	4	4	5	4	5			2	2	2	2	1	1	2	2	2			3	3	3	3	1	1
1439	1	4	2	8	7	5	1	19																	2	4	3	4	4	4			2	2	1	2	2	1	2	2	2			3	3	1	3	3	1
1440	1	3	2	7	7	7	1	22																	2	5	5	5	5	5			1	1	1	2	2	1	2	2	2			1	1	1	3	3	1
1441	1	6	2	9	5	3	4				6														3	1	5	4	5	4			2	1	2	2	1	2	2	2	2			3	1	3	3	1	3
1442	1	4	2	1	9	7	7							3											2	4	4	4	4	4			1	2	1	2	1	1	2	2	2			2	3	2	3	2	1
1443	1	2	1	7	2	1	1	24																	2	2	4	4	3	4			2	2	1	1	2	1	1	1	1			3	3	2	2	3	2
1444	1	6	3	11	5	1	1	12																	2	4	4	4	4	5			2	2	2	2	2	1	2	2	2			3	3	3	3	3	1
1445	1	4	3	11	3	2	1	14																	2	3	3	3	3	3			1	2	1	2	2	1	1	1	1			1	3	2	3	3	1
1446	1	4	2	8	2	1	4				8														2	4	4	4	4	4			2	2	2	2	2	1	2	2	2			3	3	3	3	3	1
1447	1	3	4	1	4	1	8								1										2	2	2	1	1	2			2	2	2	1	2	2	2	1	2			3	3	3	1	3	3
1448	1	6	1	1	4	3	1	19																	3	4	3	4	4	5			2	2	2	2	2	2	2	2	2			3	3	3	3	3	3
1449	1	6	3	10	7	5	4				4														2	2	2	4	5	2			2	2	2	2	1	2	2	2	2			3	3	3	3	2	3
1450	1	4	2	7	4	2	3			1															3	4	3	4	3	3			1	2	1	1	1	1	1	2	1			2	3	2	2	1	2
1451	1	4	2	6	4	3	1	14																	3	4	4	4	4	5			1	2	2	2	1	1	1	2	2			2	3	3	3	2	1
1452	1	4	2	1	3	2	9									37									2	4	3	4	4	3			1	2	2	2	1	1	2	2	2			1	3	3	3	1	1
1453	1	2	1	4	1	1	1	6																	2	5	4	5	4	4			1	2	2	2	2	2	2	2	2			1	3	3	3	3	3
1454	1	4	2	8	3	1	1	7																	3	4	4	4	5	5			2	2	2	2	1	2	2	2	2			3	3	3	3	2	3
1455	1	4	1	9	5	4	9									7									2	4	4	4	4	4			1	2	1	1	1	1	1	2	2			1	3	2	2	1	1
1456	1	4	1	8	4	1	1	22																	2	4	5	5	3	3			2	2	2	2	2	1	2	2	2			3	3	3	3	3	1
1457	1	4	1	11	4	1	9									3									2	2	1	1	2	4			2	2	2	1	2	1	2	2	1			3	3	3	1	3	1
1458	1	4	1	5	2	3	1	20																	3	4	3	3	4	5			1	2	2	1	1	1	2	1	1			2	3	3	2	2	1
1459	1	4	2	6	7	4	9									11									3	4	3	5	5	4			1	2	1	2	2	1	2	2	1			2	3	2	3	3	2
1460	1	4	1	5	6	6	10										11								2	2	2	3	3	3			2	2	1	2	1	2	2	2	2			3	3	2	3	1	3
1461	1	6	3	11	3	1	11											4							2	3	3	4	3	3			2	2	2	2	2	1	2	2	2			3	3	3	3	3	1
1462	1	3	2	3	7	3	5					2													2	1	2	3	3	3			1	2	2	2	2	1	2	2	2			1	3	3	3	3	1
1463	1	9	5	11	3	1	1	10																	3	5	4	4	5	4			2	2	1	2	1	2	1	2	2			3	3	2	3	2	3
1464	1	9	5	9	9	6	5					5													2	3	4	4	3	4			2	2	1	2	1	1	1	2	1			3	3	2	3	2	1
1465	1	4	2	7	4	2	7							2											3	5	2	5	4	5	2	클라우드	1	1	1	1	2	1	2	1	2			1	1	1	1	3	1
1466	1	4	1	7	6	3	15															2			2	3	4	3	3	3			2	2	1	2	2	1	2	2	2			3	3	2	3	3	2
1467	1	4	2	1	6	6	1	8																	3	4	4	3	4	4			2	2	1	2	2	2	2	2	2			3	3	2	3	3	3
1468	1	3	2	5	3	2	9									7									2	4	4	5	4	5			1	2	2	2	2	1	2	2	2			2	3	3	3	3	1
1469	1	6	3	11	5	3	15															11			2	4	3	4	4	4			2	2	2	2	2	1	2	2	2			3	3	3	3	3	1
1470	1	2	1	1	1	2	9									24									1	1	1	1	1	1			2	2	2	2	2	2	2	2	2			3	3	3	3	3	3
1471	1	6	2	9	6	4	1	23																	3	3	2	4	1	3			1	1	1	1	2	1	2	1	2			1	1	2	1	3	1
1472	1	4	2	1	4	3	14														5				3	3	4	5	4	4			2	2	2	2	2	1	2	2	2			3	3	3	3	3	2
1473	1	4	2	1	5	3	16																14		3	2	2	2	3	2			2	2	2	2	2	1	2	2	2			3	3	3	3	3	1
1474	1	4	2	4	2	2	9									2									2	4	4	4	4	4			2	2	2	2	2	2	2	2	2			3	3	3	3	3	3
1475	1	3	2	2	6	4	14														2				3	4	4	3	3	5			2	1	2	1	2	2	2	2	1			3	2	3	2	3	3
1476	1	4	2	3	6	7	1	25																	2	5	5	5	5	5			1	2	2	2	2	1	2	2	2			2	3	3	3	3	1
1477	1	4	5	1	4	3	9									27									2	3	2	4	4	4			2	2	2	1	2	1	1	2	2			3	3	3	2	3	1
1478	1	3	1	5	2	1	11											3							2	4	3	4	3	4			2	2	2	2	2	1	2	2	2			3	3	3	3	3	1
1479	1	4	1	10	2	1	12												2						3	4	4	5	4	4			2	2	2	2	2	1	2	2	2			3	3	3	3	3	1
1480	1	6	4	11	6	3	16																8		2	4	3	3	3	4			2	2	2	2	2	2	2	2	2			3	3	3	3	3	3
1481	1	9	5	8	9	7	1	4																	3	4	3	4	3	5			2	2	1	2	1	1	1	2	2			3	3	2	3	2	1
1482	1	4	2	6	5	4	1	13																	2	4	3	5	3	5			1	2	2	2	1	1	2	2	2			1	3	3	3	1	1
1483	1	2	1	5	1	1	2		3																1	1	1	1	1	1			2	2	2	2	2	2	2	2	2			3	3	3	3	3	3
1484	1	4	2	4	8	6	4				7														2	4	4	4	4	4			2	2	2	2	2	2	1	2	1			3	3	3	3	3	3
1485	1	3	2	5	3	2	9									9									3	4	4	3	3	4			2	2	1	2	2	2	2	2	2			3	3	2	3	3	3
1486	1	6	3	11	1	1	14														3				3	4	4	3	4	3			1	1	1	2	1	1	1	1	1			2	1	2	3	1	1
1487	1	4	1	1	5	4	1	24																	3	4	4	5	4	5			1	2	1	2	1	1	1	2	2			1	3	2	3	2	1
1488	1	4	3	3	5	5	15															13			2	1	2	4	3	5			1	1	2	2	2	1	2	2	1			1	2	3	3	3	1
1489	1	4	2	10	5	3	9									14									2	4	4	5	4	5			2	2	1	2	2	2	2	2	2			3	3	2	3	3	3
1490	1	4	2	10	4	4	1	21																	2	4	4	4	4	5			1	1	1	2	1	1	2	2	2			1	1	1	3	1	1
1491	1	4	4	10	4	1	17																	1	2	4	3	5	5	4			2	2	2	2	2	2	2	2	2			3	3	3	3	3	3
1492	1	4	2	2	5	3	16																3		2	4	3	4	4	3			1	1	1	2	1	1	2	1	1			2	2	2	3	2	2
1493	1	2	1	2	2	2	2		11																2	3	3	3	3	3			1	1	1	2	1	1	1	1	1			1	2	1	3	1	2
1494	1	6	2	9	5	3	5					2													2	4	3	4	3	3			2	2	2	2	1	1	1	2	1			3	3	3	3	2	1
1495	1	4	2	1	6	4	1	1																	4	4	4	2	4	4			1	1	2	2	1	1	2	2	2			2	2	3	3	2	2
1496	1	2	1	3	1	1	9									23									2	3	3	3	2	2			1	2	1	2	2	2	2	2	2			1	3	1	3	3	3
1497	1	6	1	11	5	4	9									14									3	3	3	1	1	3			2	2	2	2	2	1	2	2	2			3	3	3	3	3	1
1498	1	4	1	1	6	3	11											2							2	3	4	3	4	3			2	2	2	1	2	1	1	1	1			3	3	3	2	3	2
1499	1	4	2	8	4	3	1	13																	3	4	3	5	4	4			1	2	1	1	1	2	1	1	1			1	3	2	2	2	3
1500	1	4	1	8	2	2	9									17									3	3	2	4	3	3			1	2	1	2	2	2	2	2	2			2	3	2	3	3	3
1501	1	2	1	5	1	1	9									31									2	4	4	3	4	3			2	2	2	2	2	1	2	2	2			3	3	3	3	3	1
1502	1	4	2	9	7	4	1	17																	3	4	5	4	4	4			1	1	1	2	1	1	1	2	1			2	2	2	3	2	1
1503	1	4	2	2	3	2	10										10								3	4	4	4	4	5			2	2	2	2	2	2	2	2	1			3	3	3	3	3	3
1504	1	2	1	4	1	1	1	17																	3	5	4	4	3	3			1	1	2	2	2	1	1	2	1			1	1	3	3	3	1
1505	1	3	2	2	5	4	9									14									3	4	4	4	4	4			1	1	1	2	1	1	2	2	2			2	2	2	3	2	2
1506	1	4	2	1	9	7	1	19																	4	5	5	5	3	5			1	2	1	1	1	1	1	2	1			1	3	1	1	1	1
1507	1	4	2	2	3	3	17																	1	3	1	2	1	1	2			2	2	2	2	2	2	2	2	2			3	3	3	3	3	3
1508	1	2	1	8	1	1	2		7																2	2	3	4	3	2			1	2	2	2	2	1	2	2	2			1	3	3	3	3	2
1509	1	3	2	5	8	6	10										11								2	2	1	1	2	2			2	2	2	2	2	2	2	2	1			3	3	3	3	3	3
1510	1	4	2	9	4	4	1	23																	3	4	4	4	4	4			1	2	2	2	1	1	2	2	2			1	3	3	3	1	1
1511	1	4	1	2	1	1	12												2						2	5	5	5	5	5			2	2	2	2	2	2	2	2	2			3	3	3	3	3	3
1512	1	4	2	6	7	5	2		1																4	5	4	4	5	5			1	1	1	2	1	1	1	1	1			2	2	2	3	1	1
1513	1	4	2	3	6	6	6						4												4	5	5	5	4	5			1	1	1	2	2	1	1	1	1			1	1	1	3	3	1
1514	1	2	1	5	3	2	17																	1	3	4	4	4	4	4			2	2	2	2	2	2	2	2	1			3	3	3	3	3	3
1515	1	4	4	7	3	3	10										10								2	4	4	4	4	3			2	2	2	2	2	2	2	2	2			3	3	3	3	3	3
1516	1	2	1	5	3	1	9									2									3	2	3	2	3	3			1	1	2	1	2	2	2	1	2			1	1	3	2	3	3
1517	1	2	1	5	1	1	1	9																	3	4	4	5	5	4			1	2	2	2	2	1	2	2	1			1	3	3	3	3	1
1518	1	4	1	11	4	3	14														11				3	4	4	4	4	5			1	2	2	2	2	1	1	2	1			1	3	3	3	3	1
1519	1	4	2	2	6	4	1	8																	3	4	4	3	5	4			2	2	2	2	2	2	2	2	2			3	3	3	3	3	3
1520	1	3	1	1	2	1	16																12		2	1	1	2	1	1			2	2	2	2	2	2	2	2	2			3	3	3	3	3	3
1521	1	4	2	2	9	7	1	1																	2	4	4	4	4	4			1	2	1	2	1	1	1	2	2			1	3	2	3	1	1
1522	1	3	1	12	1	1	1	13																	2	3	3	3	3	3			2	2	2	2	2	2	2	2	2			3	3	3	3	3	3
1523	1	6	1	9	1	1	3			6															3	4	4	3	2	3			1	1	1	2	1	1	1	2	2			1	1	2	3	2	2
1524	1	4	1	6	3	1	16																12		2	2	2	3	3	4			2	2	1	2	1	1	2	1	1			3	3	1	3	1	1
1525	1	4	2	2	8	6	7							2											3	2	3	4	3	5			2	1	2	2	2	1	2	2	2			3	1	3	3	3	1
1526	1	2	1	5	1	1	10										6								2	3	4	5	3	3			2	2	2	2	2	1	2	2	2			3	3	3	3	3	1
1527	1	4	2	4	6	4	2		5																2	3	4	2	3	4			2	2	2	1	2	1	1	1	1			3	3	3	2	3	2
1528	1	6	1	9	5	3	1	20																	3	4	3	4	4	3			1	1	2	2	1	1	1	2	2			1	1	3	3	1	1
1529	1	2	1	5	1	2	4				1														4	4	3	4	4	3			1	2	2	2	2	2	2	2	1			2	3	3	3	3	3
1530	1	3	2	7	7	7	1	23																	3	5	4	5	5	5			1	2	1	2	2	2	2	2	2			1	3	1	3	3	3
1531	1	3	1	5	1	1	9									38									2	4	4	4	4	5			2	2	2	2	2	2	2	2	2			3	3	3	3	3	3
1532	1	2	1	3	1	1	1	24																	3	5	4	3	2	3			2	2	1	2	2	1	2	2	2			3	3	1	3	3	1
1533	1	4	1	1	2	1	12												1						3	5	4	4	4	5			1	2	1	2	2	1	2	2	1			2	3	2	3	3	1
1534	1	9	5	11	9	7	9									33									2	4	4	4	4	5			2	2	2	2	2	1	1	2	1			3	3	3	3	3	1
1535	1	4	2	3	3	3	1	4																	2	4	2	3	3	4			2	2	2	2	2	1	2	2	2			3	3	3	3	3	1
1536	1	4	2	9	6	4	9									7									4	3	3	4	1	1			2	2	1	1	1	1	1	2	2			3	3	2	1	1	1
1537	1	4	2	10	5	4	1	1																	2	5	4	3	5	4			1	2	1	2	1	1	2	1	2			1	3	2	3	2	1
1538	1	6	5	10	2	1	1	11																	2	4	4	4	4	3			2	2	2	2	2	2	2	2	2			3	3	3	3	3	3
1539	1	6	1	9	1	1	1	22																	3	4	3	3	3	2			2	1	1	2	1	1	2	2	2			3	1	1	3	1	1
1540	1	3	1	3	3	2	1	1																	2	3	4	5	4	3			1	2	1	1	2	1	1	1	2			1	3	1	2	3	1
1541	1	2	1	10	1	1	11											2							2	2	3	2	1	2			2	2	2	2	2	2	2	1	2			3	3	3	3	3	3
1542	1	4	2	2	3	3	4				1														2	2	2	2	2	4			2	2	2	2	2	2	2	2	2			3	3	3	3	3	3
1543	1	4	2	9	8	6	6						3												3	3	3	3	3	2			2	2	2	2	1	2	2	2	1			3	3	3	3	1	3
1544	1	3	2	3	6	7	9									36									2	2	2	2	2	4			2	2	2	2	2	2	1	2	1			3	3	3	3	3	3
1545	1	2	1	1	3	1	1	8																	2	1	1	2	1	4			2	2	2	2	2	2	2	2	1			3	3	3	3	3	3
1546	1	4	2	1	6	5	9									39									3	4	4	3	4	4			1	2	2	2	1	1	2	2	2			1	3	3	3	1	1
1547	1	2	5	4	3	3	1	5																	2	2	4	3	4	3			2	1	2	1	1	1	2	1	2			3	2	3	1	1	1
1548	1	4	2	12	5	4	1	7																	4	4	4	4	4	4			1	1	2	1	1	1	1	2	2			2	2	3	2	2	1
1549	1	6	3	10	9	5	2		7																3	4	4	5	5	5			1	2	1	1	1	1	1	1	1			2	3	2	1	2	1
1550	1	2	1	5	2	1	1	7																	2	1	2	1	2	3			2	2	2	2	2	2	2	2	2			3	3	3	3	3	3
1551	1	4	2	2	7	7	14														5				4	4	4	4	3	4			2	1	1	2	1	1	1	1	1			3	1	2	3	1	2
1552	1	4	2	8	7	5	9									18									2	4	4	5	4	5			2	2	2	2	1	2	2	1	2			3	3	3	3	1	3
1553	1	4	2	1	6	5	16																9		2	4	3	4	3	4			2	2	2	2	2	1	2	2	2			3	3	3	3	3	1
1554	1	4	1	11	5	1	9									8									3	1	1	1	1	1			1	2	2	2	2	1	2	2	2			1	3	3	3	3	1
1555	1	4	2	7	5	2	3			1															3	4	4	3	3	4			1	1	1	2	2	2	2	2	2			1	1	1	3	3	3
1556	1	2	1	1	1	1	1	2																	3	4	4	4	3	4			1	2	1	2	1	1	2	2	1			2	3	2	3	2	1
1557	1	2	1	5	1	1	11											1							3	4	3	5	4	3			1	2	1	1	1	2	1	1	1			1	3	2	2	2	3
1558	1	4	4	7	6	7	2		2																3	5	5	5	5	5			2	2	2	2	2	1	2	2	2			3	3	3	3	3	1
1559	1	6	3	10	8	5	9									31									4	3	4	4	4	4			2	2	1	2	1	2	2	2	2			3	3	1	3	1	3
1560	1	4	2	2	4	4	1	24																	2	4	3	3	3	4			2	2	2	2	2	2	2	2	2			3	3	3	3	3	3
1561	1	4	3	10	6	5	5					5													1	5	5	2	5	5			2	2	2	2	2	2	2	2	2			3	3	3	3	3	3
1562	1	6	5	11	9	7	1	1																	3	3	4	4	3	4			1	1	1	1	1	1	1	1	1			1	1	1	1	1	1
1563	1	3	1	5	2	1	4				1														3	3	3	4	4	5			2	2	2	2	2	2	2	2	1			3	3	3	3	3	3
1564	1	4	2	1	3	1	15															3			2	4	3	4	3	4			2	2	2	2	2	1	2	2	2			3	3	3	3	3	1
1565	1	4	2	3	9	4	1	3																	2	4	4	4	4	4			1	1	1	2	1	1	1	1	1			2	2	2	3	2	2
1566	1	4	1	1	4	3	9									37									2	4	4	4	4	4			1	2	2	2	2	1	2	2	2			1	3	3	3	3	1
1567	1	4	2	8	3	1	9									43									3	4	3	4	3	3			1	2	1	1	2	1	1	1	1			1	3	2	1	3	1
1568	1	4	1	2	6	5	9									15									2	2	1	1	2	1			1	2	2	2	1	1	2	2	1			1	3	3	3	1	1
1569	1	4	1	10	4	1	1	19																	2	3	1	1	1	4			1	2	2	1	2	2	1	2	1			1	3	3	1	3	3
1570	1	4	2	7	9	7	11											2							3	4	4	4	3	3			2	2	2	1	2	2	1	2	2			3	3	3	1	3	3
1571	1	4	2	3	5	5	1	23																	3	4	3	4	4	3			1	2	1	2	2	1	1	2	1			1	3	2	3	3	1
1572	1	4	4	11	4	1	9									30									2	3	3	3	3	4			2	2	2	2	2	1	2	2	2			3	3	3	3	3	1
1573	1	3	2	2	4	2	10										6								3	3	3	3	3	3			2	2	2	2	2	2	2	2	2			3	3	3	3	3	3
1574	1	4	5	9	9	4	10										2								2	4	4	5	4	5			2	2	1	1	1	1	1	2	1			3	3	1	2	2	2
1575	1	4	2	12	2	1	9									33									2	3	3	4	3	3			2	2	1	2	2	2	2	2	2			3	3	1	3	3	3
1576	1	6	1	10	1	1	9									1									3	4	3	4	4	4			2	1	1	2	2	1	2	1	2			3	1	2	3	3	1
1577	1	4	1	3	3	3	13													4					2	3	3	4	4	4			2	1	2	1	2	1	2	2	2			3	2	3	2	3	2
1578	1	4	1	1	5	1	1	1																	3	2	3	2	2	2			2	2	2	2	2	2	2	2	2			3	3	3	3	3	3
1579	1	6	5	10	9	6	13													2					3	4	3	4	3	3			2	2	1	2	2	2	1	1	2			3	3	1	3	3	3
1580	1	3	1	5	2	1	6						3												2	5	4	4	4	4			2	2	2	2	2	2	2	2	2			3	3	3	3	3	3
1581	1	6	4	10	6	2	9									40									1	4	5	4	5	4			2	2	2	2	2	2	2	2	2			3	3	3	3	3	3
1582	1	6	1	5	3	1	1	23																	2	4	4	4	5	4			2	2	2	2	2	1	2	2	2			3	3	3	3	3	1
1583	1	4	1	11	2	1	5					4													2	4	5	5	3	5			2	2	2	2	2	1	2	2	2			3	3	3	3	3	1
1584	1	4	2	2	3	3	15															2			3	4	3	4	3	3			2	2	2	2	2	2	2	2	2			3	3	3	3	3	3
1585	1	4	2	5	3	2	9									14									2	3	3	2	4	3			2	1	2	2	2	2	1	2	1			3	2	3	3	3	3
1586	1	2	1	4	2	1	5					5													2	4	3	4	4	5			2	2	1	2	2	2	2	1	2			3	3	1	3	3	3
1587	1	4	2	6	6	4	10										3								2	4	4	3	3	4			2	2	2	2	2	2	2	2	2			3	3	3	3	3	3
1588	1	4	1	6	2	1	13													10					3	3	3	4	3	4			2	2	2	2	2	1	2	2	2			3	3	3	3	3	1
1589	1	4	2	4	2	3	11											4							3	3	4	3	3	3			2	2	2	2	2	2	2	2	2			3	3	3	3	3	3
1590	1	3	1	3	5	2	9									37									2	2	2	2	2	3			2	2	2	2	2	2	2	1	2			3	3	3	3	3	3
1591	1	4	4	10	4	1	4				6														2	2	2	3	2	3			2	2	2	2	2	2	2	2	1			3	3	3	3	3	3
1592	1	9	5	8	5	4	1	2																	2	3	3	4	4	3			1	2	1	1	2	1	1	1	2			2	3	1	2	3	2
1593	1	2	1	5	1	1	1	24																	2	5	4	5	4	5			1	2	2	1	2	2	1	2	2			2	3	3	2	3	3
1594	1	4	2	1	6	5	10										2								3	4	3	5	4	5			2	2	2	2	2	1	2	2	2			3	3	3	3	3	1
1595	1	3	1	5	2	1	12												17						2	1	1	1	1	3			2	2	2	2	2	1	2	2	2			3	3	3	3	3	1
1596	1	4	1	12	2	1	1	20																	2	3	2	3	4	4			1	2	2	1	2	1	1	2	1			1	3	3	2	3	1
1597	1	4	2	1	4	4	11											8							2	3	4	4	3	3			1	2	1	2	2	1	1	2	1			1	3	1	3	3	1
1598	1	4	1	6	1	1	1	15																	3	4	4	3	4	4			2	2	1	2	2	1	2	2	2			3	3	1	3	3	1
1599	1	4	1	3	3	2	1	23																	2	3	4	4	5	4			2	2	1	2	2	1	1	1	1			3	3	2	3	3	1
1600	1	3	4	5	4	4	1	4																	4	4	4	4	4	4			2	2	1	2	1	1	2	1	1			3	3	2	3	1	1
1601	1	4	2	2	9	7	1	2																	4	4	4	5	4	5			1	2	1	2	1	1	1	1	2			1	3	2	3	2	1
1602	1	4	2	10	2	1	2		9																3	4	4	5	4	4			1	2	1	1	1	2	1	2	1			1	3	1	2	1	3
1603	1	4	2	6	9	5	1	23																	3	5	3	4	5	4			1	2	1	2	2	1	2	2	2			1	3	2	3	3	1
1604	1	2	1	3	1	1	9									16									2	4	4	4	5	4			2	2	2	2	2	2	1	1	1			3	3	3	3	3	3
1605	1	4	2	2	8	7	2		15																2	5	5	5	4	4			1	1	1	2	1	1	2	2	2			1	1	2	3	1	2
1606	1	2	1	4	6	2	9									27									2	4	4	3	5	5			2	2	2	1	2	2	2	1	2			3	3	3	1	3	3
1607	1	4	2	1	8	7	7							2											2	3	3	3	3	4			2	2	1	2	2	2	2	2	2			3	3	1	3	3	3
1608	1	2	1	5	1	1	5					1													3	3	3	1	1	1			2	1	2	2	2	1	2	1	1			3	2	3	3	3	2
1609	1	4	1	8	2	1	16																2		2	4	5	4	4	4			2	2	1	2	2	1	2	2	2			3	3	1	3	3	1
1610	1	4	2	10	8	6	1	1																	4	4	3	5	5	5			1	2	1	1	1	1	1	1	1			1	3	1	1	1	1
1611	1	6	2	11	4	1	13													1					2	5	5	5	5	5			2	2	2	2	2	1	2	2	2			3	3	3	3	3	1
1612	1	4	4	11	9	7	1	23																	3	5	5	5	4	5			2	2	2	2	2	1	2	2	2			3	3	3	3	3	1
1613	1	4	1	9	3	1	14														1				3	4	4	4	4	4			2	2	2	2	2	2	2	2	2			3	3	3	3	3	3
1614	1	3	1	3	2	1	16																1		2	4	5	5	4	5			2	2	2	2	2	1	2	2	2			3	3	3	3	3	1
1615	1	3	1	1	3	2	9									25									4	5	5	5	5	5			1	1	1	1	1	2	1	1	1			2	2	2	1	2	3
1616	1	4	1	2	2	2	4				5														2	4	3	4	4	4			2	2	2	2	2	1	1	1	1			3	3	3	3	3	2
1617	1	4	1	7	2	2	4				5														2	3	4	2	2	4			1	2	1	2	2	1	2	2	2			2	3	2	3	3	1
1618	1	4	2	6	9	7	1	2																	2	5	4	4	5	5			1	1	1	2	1	1	2	2	2			1	1	2	3	2	1
1619	1	4	2	1	5	3	10										2								2	2	2	3	2	3			1	2	1	2	2	2	1	1	2			2	3	2	3	3	3
1620	1	3	1	1	3	2	1	19																	3	3	3	2	3	3			2	1	2	2	1	2	2	1	1			3	2	3	3	2	3
1621	1	6	3	11	5	3	5					2													3	4	3	4	4	4			1	2	2	2	2	1	2	2	2			2	3	3	3	3	2
1622	1	9	5	4	8	5	1	12																	2	4	4	4	4	4			2	2	2	2	2	2	2	2	1			3	3	3	3	3	3
1623	1	6	5	9	8	6	6						4												3	4	4	4	4	4			2	2	1	2	1	1	1	2	1			3	3	2	3	2	2
1624	1	4	2	12	7	4	1	17																	2	4	3	5	5	4			1	1	1	1	1	1	1	1	1	2	원격상담	1	2	1	1	2	1
1625	1	4	2	4	8	7	1	1																	3	4	4	4	3	4			1	2	1	2	1	1	1	2	2			1	3	2	3	1	1
1626	1	4	1	5	3	1	3			2															2	4	4	5	4	3			1	2	2	1	2	1	1	1	2			2	3	3	2	3	2
1627	1	2	1	3	1	1	4				2														2	4	3	4	3	4			1	1	2	2	2	1	1	1	1			1	1	3	3	3	1
1628	1	4	1	1	6	5	9									15									2	4	3	3	5	4			2	1	2	1	2	2	1	1	2			3	2	3	1	3	3
1629	1	3	2	1	6	4	9									27									2	2	2	2	3	3			2	2	2	2	2	1	2	2	2			3	3	3	3	3	1
1630	1	6	1	11	3	1	9									8									2	4	3	4	4	4			2	2	2	2	2	1	1	2	2			3	3	3	3	3	1
1631	1	4	4	9	8	5	9									22									3	4	3	4	4	5			2	2	2	2	1	1	1	2	1			3	3	3	3	2	2
1632	1	4	2	11	5	3	1	19																	3	4	5	4	4	4			1	1	1	1	2	1	1	1	1			1	1	1	2	3	1
1633	1	4	1	9	4	2	1	10																	3	2	1	3	2	4			2	2	2	2	2	2	1	2	1			3	3	3	3	3	3
1634	1	4	2	1	3	4	9									7									3	4	3	4	3	5			2	2	2	2	2	1	2	2	2			3	3	3	3	3	1
1635	1	6	1	6	2	3	1	23																	2	2	3	4	3	4			1	1	1	2	1	1	2	2	2			1	1	1	3	1	1
1636	1	4	2	1	5	3	1	4																	3	5	4	5	4	4			1	2	1	2	1	1	2	2	2			1	3	1	3	1	1
1637	1	2	1	8	2	1	1	9																	3	4	5	4	5	4			2	2	1	2	2	1	2	1	1			3	3	2	3	3	1
1638	1	3	5	1	2	1	16																14		2	3	4	3	3	2			2	2	2	2	2	1	2	2	2			3	3	3	3	3	1
1639	1	4	2	2	5	3	16																6		1	3	3	4	4	4			2	2	2	2	2	2	2	2	2			3	3	3	3	3	3
1640	1	4	2	10	4	2	4				5														3	4	4	4	5	5			2	1	1	2	2	1	1	1	1			3	2	1	3	3	1
1641	1	4	2	2	2	1	11											2							2	5	4	5	4	4			2	2	2	2	2	1	2	2	2			3	3	3	3	3	1
1642	1	4	1	12	3	2	6						4												2	3	3	4	4	4			2	2	1	1	1	1	1	2	1			3	3	2	2	1	1
1643	1	2	1	9	3	1	4				3														3	5	4	5	4	5			1	2	1	2	1	1	1	2	1			2	3	2	3	2	2
1644	1	4	1	10	4	1	1	24																	2	1	1	1	1	1			2	2	2	2	2	1	2	2	2			3	3	3	3	3	1
1645	1	4	2	4	7	6	1	2																	3	4	4	4	4	4			2	2	2	2	2	1	2	2	2			3	3	3	3	3	1
1646	1	4	2	5	9	7	4				4														2	4	3	2	4	3			1	2	1	2	1	1	2	2	2			2	3	2	3	1	1
1647	1	4	2	2	6	5	9									15									2	4	4	3	4	1			1	1	2	2	1	2	2	2	2			1	1	3	3	1	3
1648	1	6	2	2	2	1	4				8														2	4	4	4	3	4			2	2	2	2	2	2	1	2	1			3	3	3	3	3	3
1649	1	2	1	10	1	1	12												12						2	4	4	4	4	4			2	2	1	2	2	2	2	1	2			3	3	2	3	3	3
1650	1	4	2	7	9	7	1	2																	3	5	5	5	4	4			1	2	1	2	1	1	1	1	1			1	3	2	3	1	1
1651	1	6	1	11	4	2	13													1					3	4	4	5	3	4			1	2	2	2	2	1	2	2	2			1	3	3	3	3	1
1652	1	4	2	9	1	1	9									29									3	3	2	3	2	3			2	2	2	2	2	1	2	2	2			3	3	3	3	3	1
1653	1	2	2	4	5	4	1	24																	2	2	2	2	3	3			2	2	2	2	2	2	2	2	2			3	3	3	3	3	3
1654	1	4	2	1	3	2	13													3					2	5	4	5	4	5			2	2	2	2	2	1	2	2	2			3	3	3	3	3	1
1655	1	4	2	7	4	5	1	2																	1	4	5	4	4	4			2	2	2	2	2	2	2	2	2			3	3	3	3	3	3
1656	1	4	2	4	6	4	1	22																	2	3	3	4	4	4			1	1	2	2	1	2	2	2	2			2	2	3	3	2	3
1657	1	3	1	3	2	2	1	18																	3	4	4	4	5	5			2	2	2	1	1	1	2	1	1			3	3	3	2	2	1
1658	1	4	2	11	8	5	1	2																	2	4	4	3	4	3			1	2	2	1	2	1	2	2	2			1	3	3	2	3	2
1659	1	4	1	1	1	1	9									36									2	4	3	4	3	4			1	2	1	1	2	2	1	1	1			1	3	2	1	3	3
1660	1	6	2	11	6	4	1	4																	2	4	4	4	4	4			1	1	1	2	1	1	1	2	1			1	1	2	3	1	1
1661	1	6	2	7	5	3	6						4												4	4	3	4	5	5			1	2	1	2	2	2	1	1	1			2	3	2	3	3	3
1662	1	9	5	8	9	7	4				1														2	5	5	5	5	5			1	1	1	2	1	1	1	2	2			1	1	1	3	1	1
1663	1	9	5	6	7	5	11											10							3	3	4	4	4	4			2	2	1	2	2	1	2	2	2			3	3	2	3	3	1
1664	1	4	2	2	4	4	12												16						2	3	3	4	3	2			1	1	2	1	1	2	1	1	2			1	1	3	2	1	3
1665	1	3	1	1	3	1	16																5		2	2	4	3	3	3			2	1	1	2	2	2	1	2	1			3	1	2	3	3	3
1666	1	3	1	7	4	1	1	22																	2	3	3	3	3	3			1	1	1	2	2	2	2	2	2			1	1	1	3	3	3
1667	1	9	5	8	6	5	14														19				2	1	1	1	1	1			1	1	1	2	1	1	1	1	1			2	1	1	3	2	1
1668	1	4	2	9	5	3	1	17																	2	3	2	4	3	4			2	2	2	1	1	1	2	2	2			3	3	3	1	1	1
1669	1	2	1	3	1	1	1	19																	1	1	1	1	1	1			2	2	2	2	2	2	2	2	2			3	3	3	3	3	3
1670	1	4	2	8	6	4	1	1																	4	3	4	5	3	4			1	1	1	2	1	1	2	1	1			1	1	2	3	1	1
1671	1	3	2	4	5	4	4				8														2	3	2	2	3	2			2	2	2	2	2	2	2	2	2			3	3	3	3	3	3
1672	1	4	2	1	8	7	1	4																	2	4	3	4	4	4			1	2	2	2	1	2	2	2	1			1	3	3	3	2	3
1673	1	4	4	11	4	3	9									41									1	3	4	3	3	4			2	2	2	2	2	2	2	2	2			3	3	3	3	3	3
1674	1	4	1	9	4	1	11											2							2	4	4	5	4	3			2	2	2	2	2	1	2	2	2			3	3	3	3	3	1
1675	1	2	5	3	3	3	1	3																	3	4	4	2	4	3			2	1	1	1	1	1	1	2	1			3	1	1	1	1	1
1676	1	3	2	1	5	1	6						5												2	4	4	4	3	3			1	2	1	2	1	2	1	1	2			2	3	2	3	2	3
1677	1	4	2	7	3	3	1	12																	2	2	2	2	2	4			2	2	2	2	2	1	2	1	2			3	3	3	3	3	1
1678	1	4	1	5	3	4	1	7																	3	4	2	5	3	4	5	클라우드	2	2	2	2	2	1	2	2	2	2	클라우드	3	3	3	3	3	1
1679	1	4	2	2	6	4	4				5														3	4	5	4	4	5			1	2	1	2	1	1	2	2	2			1	3	2	3	1	1
1680	1	6	4	11	6	3	11											2							3	2	3	2	2	2			2	2	2	2	2	1	2	2	2			3	3	3	3	3	1
1681	1	4	2	7	8	4	14														1				4	5	4	5	4	3			1	1	1	1	2	1	1	1	2			2	1	2	2	3	1
1682	1	2	1	3	5	1	13													5					1	4	3	3	3	3			2	2	2	2	2	2	2	2	2			3	3	3	3	3	3
1683	1	2	1	3	1	1	9									2									2	4	4	5	4	5			1	2	1	2	1	1	1	1	2			1	3	2	3	2	1
1684	1	2	1	3	2	1	1	3																	4	1	1	1	1	1			2	2	2	2	2	2	2	1	2			3	3	3	3	3	3
1685	1	4	2	3	6	3	2		7																2	5	5	4	5	4			1	1	1	2	1	1	1	2	1			1	2	1	3	1	2
1686	1	3	2	3	2	2	12												14						3	4	3	3	4	3			2	2	2	2	2	1	2	2	2			3	3	3	3	3	1
1687	1	4	4	2	2	2	5					1													2	4	4	4	4	4			2	2	2	2	2	2	2	2	2			3	3	3	3	3	3
1688	1	3	1	12	6	2	10										4								2	3	3	3	3	3			2	2	2	2	2	2	2	2	2			3	3	3	3	3	3
1689	1	6	1	7	5	2	1	14																	3	3	3	3	3	3			1	1	1	1	1	1	1	1	1			2	2	2	2	2	2
1690	1	2	1	8	2	1	5					1													3	4	4	5	4	4			1	1	1	2	1	1	1	1	1			2	2	2	3	2	2
1691	1	6	1	11	3	3	12												2						4	4	4	4	4	4			1	2	1	2	2	1	2	2	1			2	3	1	3	3	2
1692	1	2	1	4	1	1	14														10				2	3	3	3	3	3			2	2	2	2	2	1	2	2	2			3	3	3	3	3	2
1693	1	4	5	11	8	6	2		11																3	4	3	4	4	4			2	2	2	2	2	1	1	2	2			3	3	3	3	3	1
1694	1	4	2	2	7	6	1	25																	3	4	3	2	5	5			1	2	2	2	1	1	1	2	2			1	3	3	3	2	1
1695	1	4	2	7	3	1	3			3															3	5	3	5	4	5			1	2	1	2	2	2	1	2	2			1	3	1	3	3	3
1696	1	4	1	10	2	1	9									20									2	4	4	5	5	4			2	2	2	2	2	1	2	2	2			3	3	3	3	3	2
1697	1	3	2	1	3	1	4				3														2	4	5	4	4	4			2	2	2	1	2	2	2	2	2			3	3	3	1	3	3
1698	1	3	2	2	4	3	9									29									2	4	4	2	2	4			2	2	2	2	2	1	2	2	2			3	3	3	3	3	1
1699	1	6	3	10	5	2	1	1																	2	5	4	4	5	5			2	2	2	2	2	1	2	2	2			3	3	3	3	3	1
1700	1	2	1	5	1	1	16																6		2	4	3	2	2	3			2	2	2	2	2	1	2	2	1			3	3	3	3	3	1
1701	1	3	2	5	5	5	6						3												3	2	3	3	3	3			1	2	2	1	1	1	2	1	2			1	3	3	2	1	1
1702	1	4	2	6	7	4	3			2															2	3	4	3	2	2			2	2	1	1	2	2	2	2	2			3	3	2	2	3	3
1703	1	6	5	11	3	1	11											4							2	3	3	3	3	3			2	2	2	2	2	1	2	2	2			3	3	3	3	3	1
1704	1	4	2	10	2	2	1	24																	2	3	3	4	4	3			1	1	2	2	2	2	1	1	1			1	1	3	3	3	3
1705	1	3	2	1	6	4	9									10									3	3	3	4	3	3			2	2	1	2	2	2	2	1	2			3	3	2	3	3	3
1706	1	4	2	2	5	4	7							5											4	4	2	5	4	5			1	1	1	2	1	1	2	2	2			1	1	2	3	2	1
1707	1	3	1	12	3	1	2		6																3	4	4	3	4	3			2	2	2	2	2	2	2	2	1			3	3	3	3	3	3
1708	1	3	1	1	2	1	16																4		2	3	3	3	3	3			1	2	1	1	1	1	1	2	1			1	3	2	1	2	2
1709	1	4	1	2	1	1	10										2								2	4	3	4	3	4			2	2	2	2	2	2	2	2	2			3	3	3	3	3	3
1710	1	4	2	2	7	4	1	16																	3	4	4	4	5	3			2	2	1	2	1	2	2	2	1			3	3	2	3	2	3
1711	1	4	2	11	5	2	13													11					3	3	5	5	5	5			2	2	1	2	2	2	2	2	2			3	3	2	3	3	3
1712	1	4	1	4	2	1	14														1				2	4	4	4	4	5			2	2	2	2	2	2	2	1	1			3	3	3	3	3	3
1713	1	4	2	2	1	2	12												1						1	2	2	1	1	2			2	2	2	2	2	2	2	2	2			3	3	3	3	3	3
1714	1	4	2	3	2	1	9									21									3	4	3	4	4	4			1	2	1	1	2	1	1	2	2			1	3	1	1	3	1
1715	1	4	2	6	8	7	9									7									3	3	3	3	3	4			1	2	1	2	1	1	1	2	2			1	3	2	3	2	1
1716	1	6	3	11	8	4	1	25																	3	3	3	2	4	3			2	1	2	2	2	2	2	2	2			3	2	3	3	3	3
1717	1	4	3	10	5	2	12												17						2	4	4	4	5	5			1	2	1	2	1	1	2	2	2			1	3	1	3	2	1
1718	1	4	1	12	2	2	2		6																3	3	4	4	4	4			2	2	2	2	2	1	2	2	2			3	3	3	3	3	1
1719	1	6	1	11	2	1	12												1						3	3	3	4	4	4			2	2	2	2	2	1	1	2	2			3	3	3	3	3	1
1720	1	4	2	1	6	5	9									18									2	4	4	4	4	4			1	2	1	1	1	1	2	2	1			1	3	2	2	2	1
1721	1	4	2	12	3	3	15															6			2	3	3	4	4	4			2	2	2	2	2	1	2	2	2			3	3	3	3	3	2
1722	1	6	1	2	4	2	1	22																	3	4	3	4	2	3			2	2	1	2	2	1	2	2	2			3	3	1	3	3	1
1723	1	4	2	1	9	7	1	22																	3	4	4	5	4	4			1	1	1	2	1	1	1	1	1			1	2	2	3	2	1
1724	1	4	2	6	6	6	1	23																	2	4	4	5	3	4			1	2	1	2	1	1	2	2	2			1	3	2	3	1	1
1725	1	4	2	5	9	7	9									7									3	3	3	4	3	2			2	2	2	2	1	1	1	2	1			3	3	3	3	1	1
1726	1	4	1	1	3	2	9									36									2	4	4	5	5	5			2	2	2	2	2	1	2	2	2			3	3	3	3	3	1
1727	1	3	1	1	2	1	2		8																2	3	3	3	3	2			2	2	2	2	1	2	2	1	1			3	3	3	3	1	3
1728	1	4	2	1	7	4	1	18																	3	2	5	5	4	2			1	1	2	1	1	2	2	2	2			1	1	3	2	2	3
1729	1	6	5	11	7	3	15															5			2	5	5	4	5	5			2	1	2	1	1	1	1	2	1			3	2	3	2	1	2
1730	1	3	1	1	7	7	9									30									2	4	4	3	3	4			2	2	2	2	2	2	2	2	2			3	3	3	3	3	3
1731	1	4	2	6	5	6	1	19																	3	2	3	3	3	3			2	2	2	2	2	2	2	2	2			3	3	3	3	3	3
1732	1	4	2	10	6	6	1	6																	4	4	4	5	5	5			2	1	1	2	1	1	1	2	2			3	1	1	3	2	1
1733	1	6	4	11	7	5	11											1							1	4	3	3	2	4			2	2	2	2	2	2	2	2	2			3	3	3	3	3	3
1734	1	4	1	1	8	5	2		15																4	4	5	3	4	4			1	1	1	1	1	2	1	1	1			1	2	2	2	2	3
1735	1	4	1	12	2	1	14														2				3	1	1	5	1	5			2	2	2	2	2	1	2	2	2	1	원격상담	3	3	3	3	3	1
1736	1	3	1	12	2	1	11											1							2	4	3	4	4	4			2	2	2	2	2	1	2	2	2			3	3	3	3	3	1
1737	1	3	2	1	6	5	2		11																3	3	3	4	3	2			2	2	2	2	2	1	1	2	1			3	3	3	3	3	2
1738	1	6	1	1	1	1	4				5														3	2	1	1	2	2			2	2	2	2	2	1	2	2	2			3	3	3	3	3	1
1739	1	4	2	2	8	6	1	2																	2	5	4	5	4	5			2	2	1	2	2	2	2	2	2			3	3	2	3	3	3
1740	1	4	3	3	3	3	6						4												2	3	3	4	3	3			1	1	1	2	1	1	2	1	2			1	1	2	3	1	2
1741	1	3	2	3	6	4	1	10																	3	3	2	3	3	4			2	2	2	1	2	1	2	2	2			3	3	3	2	3	1
1742	1	6	1	11	2	2	1	6																	1	1	1	1	1	3			2	2	2	2	2	2	2	2	2			3	3	3	3	3	3
1743	1	4	1	6	5	3	1	23																	2	3	3	4	3	4			2	2	2	2	2	1	2	2	2			3	3	3	3	3	1
1744	1	4	2	3	9	7	1	14																	3	4	4	4	3	4			1	2	1	2	1	1	1	1	2			1	3	1	3	1	1
1745	1	6	1	11	2	2	3			6															2	3	4	4	3	4			1	2	1	2	2	1	2	1	1			1	3	2	3	3	1
1746	1	4	2	5	9	7	1	2																	3	5	5	4	5	5			1	2	1	2	1	1	1	2	1			1	3	2	3	1	1
1747	1	4	4	12	3	1	6						4												2	4	4	3	3	4			2	2	2	2	2	2	2	2	2			3	3	3	3	3	3
1748	1	6	4	8	1	1	1	19																	2	4	4	3	3	4			1	2	2	2	2	1	2	2	1			2	3	3	3	3	1
1749	1	9	5	11	2	1	9									8									2	4	3	4	4	5			1	2	2	2	1	1	2	2	2			1	3	3	3	2	1
1750	1	4	2	4	6	5	2		11																2	3	3	3	3	4			2	2	2	2	2	2	2	1	2			3	3	3	3	3	3
1751	1	4	2	1	9	7	9									34									3	5	3	3	5	5			1	2	2	1	1	1	1	1	1			1	3	3	1	1	1
1752	1	2	1	5	2	1	4				8														3	5	3	5	4	3			2	1	1	2	1	2	1	1	2			3	2	2	3	1	3
1753	1	2	4	1	4	3	9									12									3	4	3	4	5	4			1	2	1	1	2	1	2	1	1			1	3	2	2	3	1
1754	1	3	1	2	2	1	3			2															2	4	3	4	3	5			2	2	1	2	2	1	2	2	2			3	3	2	3	3	1
1755	1	4	2	1	5	4	9									18									3	4	4	4	4	4			1	2	2	2	1	1	2	2	2			1	3	3	3	1	1
1756	1	4	1	12	6	3	6						1												2	4	4	3	4	3			2	2	2	2	1	2	2	2	2			3	3	3	3	2	3
1757	1	2	1	3	1	1	4				6														2	2	2	1	2	1			2	2	2	2	2	2	1	2	1			3	3	3	3	3	3
1758	1	4	1	9	2	1	1	22																	3	5	5	4	3	4			1	2	1	2	2	2	1	2	2			1	3	2	3	3	3
1759	1	4	1	1	5	4	11											1							3	4	3	3	4	3			2	2	2	2	2	2	2	2	2			3	3	3	3	3	3
1760	1	4	2	2	5	4	9									33									3	4	2	3	4	4			2	2	2	2	2	2	2	2	2			3	3	3	3	3	3
1761	1	4	3	11	2	1	17																	1	3	4	3	4	5	4			1	2	2	2	1	1	2	2	2			1	3	3	3	2	1
1762	1	3	2	1	4	3	4				4														2	4	4	5	4	5			2	2	2	2	2	2	2	2	2			3	3	3	3	3	3
1763	1	4	1	12	4	2	1	1																	1	4	4	5	5	4			2	2	2	2	2	2	2	2	2			3	3	3	3	3	3
1764	1	4	2	1	7	5	11											9							3	3	4	3	3	3			2	2	2	2	2	1	2	2	2			3	3	3	3	3	2
1765	1	6	3	11	3	1	9									40									2	4	4	4	4	4			2	2	2	2	2	1	2	2	2			3	3	3	3	3	1
1766	1	4	1	8	3	2	1	23																	2	3	2	2	2	2			2	2	2	2	2	2	2	2	2			3	3	3	3	3	3
1767	1	2	2	4	4	3	1	15																	2	4	4	4	4	4			2	2	2	2	2	2	1	2	2			3	3	3	3	3	3
1768	1	3	1	5	2	1	2		13																2	1	1	1	1	4			2	2	2	2	2	2	1	2	1			3	3	3	3	3	3
1769	1	4	2	6	8	7	9									21									3	3	4	3	4	4			2	2	2	2	2	1	2	2	2			3	3	3	3	3	1
1770	1	2	1	4	1	1	1	19																	3	4	4	4	4	5			2	2	2	2	2	1	2	2	2			3	3	3	3	3	1
1771	1	4	2	3	2	2	4				8														2	4	3	4	4	4			2	1	1	2	2	2	2	1	2			3	1	2	3	3	3
1772	1	4	2	8	7	5	10										2								2	2	3	4	3	3			2	1	1	1	2	1	1	1	1			3	2	1	1	3	1
1773	1	4	2	2	3	2	1	18																	2	4	4	2	4	4			1	1	2	2	1	1	2	2	2			1	1	3	3	2	1
1774	1	4	4	10	9	6	1	1																	4	4	3	4	4	4			1	2	1	1	1	1	1	1	1			2	3	2	2	2	2
1775	1	4	2	2	8	7	1	24																	3	3	4	4	4	5			1	2	2	1	1	1	2	2	1			1	3	3	2	1	1
1776	1	9	5	4	8	6	1	22																	3	4	3	4	3	4			2	2	2	2	2	1	2	2	1			3	3	3	3	3	1
1777	1	4	2	2	5	1	1	19																	2	4	4	4	4	4			2	2	2	2	2	1	2	2	2			3	3	3	3	3	1
1778	1	4	2	3	5	4	1	14																	2	4	3	3	3	4			1	2	2	2	1	1	2	2	2			1	3	3	3	2	1
1779	1	4	2	2	7	5	1	23																	2	4	4	4	5	4			1	2	1	1	1	1	1	1	1			2	3	2	2	2	2
1780	1	4	2	7	9	7	11											1							3	4	4	4	4	4			2	2	1	2	2	1	2	2	2			3	3	2	3	3	1
1781	1	9	2	9	9	7	15															4			3	4	4	4	5	5			1	2	1	2	1	1	1	2	1			2	3	1	3	1	1
1782	1	3	2	5	6	3	11											2							3	2	2	1	2	3			2	2	2	2	2	1	2	2	2			3	3	3	3	3	1
1783	1	4	1	1	3	1	3			1															3	4	4	4	4	4			1	2	1	2	2	1	1	2	1			2	3	2	3	3	1
1784	1	2	1	3	1	1	10										4								2	4	4	4	4	4			1	2	2	2	2	1	2	2	1			1	3	3	3	3	1
1785	1	6	3	10	9	7	15															1			3	5	5	4	4	5			2	2	1	2	1	1	1	2	2			3	3	2	3	1	1
1786	1	6	2	9	7	4	1	23																	3	3	3	4	4	4			1	2	1	2	2	1	2	2	1			1	3	1	3	3	1
1787	1	4	2	4	6	2	9									38									1	2	2	1	1	1			2	2	2	2	2	2	2	2	2			3	3	3	3	3	3
1788	1	3	2	1	4	2	9									18									2	3	2	2	2	1			2	2	2	2	2	2	2	2	2			3	3	3	3	3	3
1789	1	4	2	1	6	7	13													8					3	4	5	4	5	5			2	2	1	2	1	1	2	2	2			3	3	2	3	1	1
1790	1	4	1	2	3	3	14														5				3	2	1	1	1	1			2	2	2	2	2	2	2	2	2			3	3	3	3	3	3
1791	1	4	3	11	4	3	1	14																	1	3	3	3	2	3			2	2	2	2	2	2	2	2	2			3	3	3	3	3	3
1792	1	3	5	7	5	5	9									12									2	2	3	4	2	4			1	1	2	2	2	1	2	2	1			1	1	3	3	3	2
1793	1	3	2	4	5	2	9									31									2	2	2	2	1	1			2	2	2	2	1	2	2	2	1			3	3	3	3	1	3
1794	1	4	2	5	8	5	9									30									3	3	3	2	3	4			1	2	2	2	1	1	1	2	1			1	3	3	3	2	1
1795	1	3	2	3	5	3	4				7														2	2	2	2	1	1			2	2	2	2	1	1	1	2	2			3	3	3	3	1	1
1796	1	4	2	1	9	7	12												2						2	3	3	3	5	5			2	2	2	2	1	1	1	1	1			3	3	3	3	1	1
1797	1	9	5	11	5	1	9									9									2	3	3	3	3	4			2	2	2	2	2	1	2	2	2			3	3	3	3	3	1
1798	1	4	2	1	4	4	16																1		2	4	2	2	3	3			1	2	2	2	1	1	2	2	2			1	3	3	3	1	1
1799	1	4	1	11	6	2	2		13																2	4	3	4	3	3			2	1	1	2	1	1	2	1	2			3	1	2	3	1	2
1800	1	4	4	12	4	1	9									41									2	3	4	4	4	5			2	2	1	2	1	2	2	2	1			3	3	2	3	2	3
1801	1	2	4	5	4	4	13													2					4	2	4	4	3	3			1	2	2	1	1	2	2	1	1			1	3	3	2	2	3
1802	1	2	1	5	2	2	1	24																	2	4	5	4	4	5			1	2	2	2	2	2	1	2	1			2	3	3	3	3	3
1803	1	9	3	10	8	4	16																11		3	4	4	4	4	4			2	2	2	2	2	2	1	2	1			3	3	3	3	3	3
1804	1	2	1	3	1	1	4				8														2	2	2	1	2	1			2	2	2	2	2	2	2	2	2			3	3	3	3	3	3
1805	1	4	1	4	2	1	2		1																2	4	3	3	3	3			1	2	2	2	2	1	2	2	2			1	3	3	3	3	1
1806	1	3	2	9	3	4	1	24																	2	4	3	4	4	5	4	클라우드 컴퓨팅이 중요함	1	2	1	2	1	1	1	2	1	2	클라우드 컴퓨팅	1	3	2	3	2	1
1807	1	4	2	12	2	1	3			7															3	4	4	2	3	2			1	1	2	2	2	1	2	1	2			1	1	3	3	3	1
1808	1	4	2	10	6	3	8								1										2	5	4	4	5	5			2	1	1	2	1	1	2	2	2			3	1	2	3	2	1
1809	1	3	1	4	6	4	2		2																3	3	4	3	4	3			1	1	1	2	1	1	1	2	2			1	1	2	3	1	1
1810	1	4	4	6	5	3	5					1													3	4	4	4	4	4			1	1	1	1	1	1	2	1	1			1	2	1	2	1	1
1811	1	4	2	7	3	2	1	17																	3	5	4	4	4	3			1	2	1	2	1	1	2	2	2			1	3	1	3	2	1
1812	1	2	1	3	1	1	12												14						3	4	4	4	4	4			1	2	2	1	2	1	2	2	1			1	3	3	1	3	1
1813	1	6	2	1	2	2	1	18																	2	4	4	4	4	5			1	2	2	1	1	1	2	2	1			1	3	3	1	1	2
1814	1	3	4	12	5	3	7							5											2	1	1	4	3	5			2	2	2	2	2	2	1	2	1			3	3	3	3	3	3
1815	1	4	2	7	4	3	7							4											3	4	4	4	4	4			1	1	1	1	1	1	1	2	2			2	2	1	2	2	1
1816	1	4	2	7	7	7	9									18									4	5	5	5	5	5			1	1	1	1	2	1	1	1	1			1	1	2	1	3	1
1817	1	3	2	3	4	2	1	17																	3	5	3	5	5	5			2	2	2	2	2	1	2	2	2			3	3	3	3	3	1
1818	1	2	1	7	1	1	1	25																	3	4	3	5	5	5			2	2	1	2	2	2	2	1	1			3	3	1	3	3	3
1819	1	4	1	9	2	1	3			3															2	3	2	4	3	3			2	2	1	2	2	2	2	1	2			3	3	2	3	3	3
1820	1	6	1	8	4	3	1	3																	2	3	2	2	3	2			1	2	2	1	1	2	1	1	1			1	3	3	1	2	3
1821	1	4	3	10	7	6	12												1						2	4	4	4	4	4			2	2	2	2	1	2	2	2	2			3	3	3	3	2	3
1822	1	3	1	3	2	1	15															5			2	2	2	2	1	3			2	2	2	2	2	1	2	2	2			3	3	3	3	3	1
1823	1	4	2	1	2	2	5					5													1	2	2	2	3	4			2	2	2	2	2	2	2	2	2			3	3	3	3	3	3
1824	1	2	1	5	2	1	9									4									2	2	2	2	2	4			2	2	2	2	2	1	1	2	2			3	3	3	3	3	1
1825	1	4	2	1	4	4	14														3				3	2	2	2	3	2			2	2	2	2	2	2	2	2	2			3	3	3	3	3	3
1826	1	3	2	5	6	3	9									43									3	5	5	5	5	5			2	2	2	2	2	2	2	2	2			3	3	3	3	3	3
1827	1	9	5	9	9	6	9									15									3	5	5	5	5	5			1	2	1	2	2	1	1	1	1			2	3	2	3	3	1
1828	1	4	2	11	3	4	1	10																	3	5	4	5	4	3			1	2	2	2	1	1	2	2	1			1	3	3	3	2	1
1829	1	4	5	10	5	1	12												7						2	3	3	5	4	5			2	2	1	2	1	1	2	1	1			3	3	2	3	2	1
1830	1	4	2	4	4	1	4				3														1	3	3	3	3	3			2	2	2	2	2	2	2	2	2			3	3	3	3	3	3
1831	1	4	1	6	6	2	1	22																	3	3	3	3	3	3			2	2	2	2	2	2	2	2	2			3	3	3	3	3	3
1832	1	4	2	8	8	4	1	22																	2	3	3	2	3	3			2	2	2	1	2	1	1	2	2			3	3	3	1	3	1
1833	1	2	1	5	1	1	2		10																3	4	3	4	4	4			2	2	2	2	2	2	2	2	2			3	3	3	3	3	3
1834	1	4	2	9	2	1	1	23																	3	4	4	4	4	4			1	2	2	2	1	1	1	1	1			1	3	3	3	1	1
1835	1	4	1	2	7	4	1	18																	2	4	5	4	4	3			2	2	2	2	2	1	2	2	2			3	3	3	3	3	1
1836	1	4	2	4	6	5	2		12																2	4	4	4	4	4			1	2	1	2	1	1	2	2	2			1	3	2	3	2	2
1837	1	4	1	11	6	2	1	16																	2	4	4	5	4	5			2	2	2	2	2	2	2	2	2			3	3	3	3	3	3
1838	1	6	5	11	2	1	14														3				3	4	2	4	4	5			1	2	1	2	2	1	1	2	1			1	3	2	3	3	1
1839	1	6	1	11	3	1	6						3												2	3	4	3	3	3			1	1	2	1	1	1	2	1	1			1	1	3	2	2	2
1840	1	4	2	6	7	6	1	24																	3	4	4	3	4	5			1	2	2	2	1	1	1	2	2			1	3	3	3	2	1
1841	1	2	1	7	5	4	9									31									3	4	4	4	5	5			1	2	1	2	2	1	2	2	2			2	3	1	3	3	1
1842	1	4	1	5	3	2	2		9																2	1	1	4	4	4			2	2	2	2	2	1	2	2	2			3	3	3	3	3	1
1843	1	6	1	2	3	3	1	19																	3	4	3	4	5	4			1	2	1	1	1	2	1	1	2			1	3	2	1	2	3
1844	1	4	2	6	7	4	9									4									4	5	4	4	5	5			2	1	1	2	1	1	2	2	1			3	2	2	3	1	2
1845	1	2	1	12	2	2	9									21									3	4	3	4	4	4			1	2	1	2	1	1	2	2	2			1	3	2	3	1	1
1846	1	4	2	5	5	4	7							2											2	3	3	4	4	2			1	1	2	1	2	2	1	2	1			1	2	3	2	3	3
1847	1	3	1	1	5	4	1	11																	3	3	3	4	2	3			1	2	1	1	1	1	1	2	1			1	3	2	1	2	1
1848	1	4	2	12	4	2	1	6																	3	3	3	4	4	4			1	2	1	2	1	1	2	2	1			1	3	2	3	2	1
1849	1	4	5	6	9	7	2		3																3	3	3	4	3	4			2	2	1	2	1	2	2	2	2			3	3	2	3	1	3
1850	1	4	2	4	5	3	1	24																	3	4	4	5	4	4			2	2	2	1	2	1	2	2	1			3	3	3	2	3	2
1851	1	2	1	3	1	1	9									2									3	3	3	3	2	3			2	2	2	2	2	2	2	1	2			3	3	3	3	3	3
1852	1	2	1	7	1	1	4				6														2	4	4	5	4	3			2	2	2	2	2	1	2	2	2			3	3	3	3	3	1
1853	1	2	1	3	1	1	1	22																	2	4	4	4	4	3			1	2	2	2	2	2	2	1	1			2	3	3	3	3	3
1854	1	4	2	2	9	6	1	1																	4	5	5	5	4	4			1	2	1	1	1	1	1	1	2			1	3	2	2	2	2
1855	1	6	1	9	1	1	2		15																2	4	2	3	2	2			2	2	1	2	2	1	2	1	2			3	3	1	3	3	1
1856	1	3	2	1	8	6	16																2		2	4	4	4	4	3			2	2	2	2	2	2	2	2	2			3	3	3	3	3	3
1857	1	6	4	10	4	2	14														15				2	5	5	4	4	4			2	2	2	2	2	2	2	1	1			3	3	3	3	3	3
1858	1	3	2	2	2	1	17																	1	3	3	4	2	3	4			2	1	2	2	2	2	2	2	1			3	2	3	3	3	3
1859	1	3	2	11	3	3	1	4																	2	4	4	3	3	4			2	2	2	2	2	1	2	2	1			3	3	3	3	3	1
1860	1	4	2	4	9	7	1	17																	3	4	4	3	4	4			1	2	2	1	1	1	1	2	1			2	3	3	1	2	1
1861	1	4	2	7	2	1	1	14																	2	4	3	4	4	5			2	2	2	2	2	2	2	2	2			3	3	3	3	3	3
1862	1	4	1	11	3	2	10										1								2	4	4	2	2	1			2	2	2	2	2	2	2	2	2			3	3	3	3	3	3
1863	1	3	1	1	5	4	1	11																	3	4	3	4	4	2			2	2	2	1	2	2	2	1	2			3	3	3	1	3	3
1864	1	2	1	12	2	1	9									20									3	5	5	5	5	5			1	2	2	2	2	2	2	2	1			1	3	3	3	3	3
1865	1	4	2	5	8	5	10										11								3	5	4	3	4	4			1	2	2	2	1	1	2	2	2			1	3	3	3	2	1
1866	1	6	2	9	7	5	1	23																	1	4	3	4	4	4			2	2	2	2	2	2	2	2	2			3	3	3	3	3	3
1867	1	4	1	2	7	4	1	4																	2	4	4	3	4	4			2	2	2	2	2	1	2	2	2			3	3	3	3	3	1
1868	1	9	4	8	4	3	16																1		2	4	4	4	4	4			2	2	2	2	2	1	2	2	2			3	3	3	3	3	1
1869	1	4	2	6	9	6	6						3												2	3	3	4	4	5			1	2	2	1	1	1	2	2	1			2	3	3	1	1	2
1870	1	4	2	1	2	3	15															20			2	3	3	3	3	2			2	2	2	2	2	2	2	2	2			3	3	3	3	3	3
1871	1	4	1	11	2	1	6						2												2	2	2	3	2	2			2	2	2	2	2	1	1	2	2			3	3	3	3	3	1
1872	1	2	1	4	1	1	9									27									3	4	3	4	5	4			1	2	2	2	2	1	2	2	2			1	3	3	3	3	1
1873	1	4	2	10	5	3	12												5						2	4	3	3	3	4			2	2	2	2	1	1	2	2	2			3	3	3	3	2	1
1874	1	2	2	1	4	3	5					5													4	4	4	4	4	5			2	2	2	2	2	1	2	2	2			3	3	3	3	3	2
1875	1	4	2	6	4	3	1	19																	3	5	4	5	5	5			2	2	2	2	2	1	1	2	2			3	3	3	3	3	1
1876	1	4	2	2	4	1	16																6		2	2	2	3	4	4			2	2	2	2	2	1	1	2	2			3	3	3	3	3	1
1877	1	2	1	5	2	1	13													4					2	3	3	4	4	5			2	2	2	2	1	1	2	2	1			3	3	3	3	2	2
1878	1	6	1	6	1	2	1	21																	2	4	4	3	4	4			2	1	2	2	1	2	2	1	2			3	1	3	3	2	3
1879	1	6	5	11	8	4	9									38									3	3	4	4	4	4			1	2	1	2	2	1	2	2	2			2	3	2	3	3	2
1880	1	2	1	5	1	1	9									36									1	1	1	1	2	2			2	2	2	2	2	2	2	2	2			3	3	3	3	3	3
1881	1	2	1	3	1	1	1	11																	2	5	4	4	4	5			1	2	1	2	2	1	2	1	1			1	3	2	3	3	2
1882	1	6	2	8	8	6	1	14																	4	4	5	5	4	4			1	2	1	1	1	1	2	2	1			2	3	2	1	2	2
1883	1	4	1	4	5	1	4				4														1	4	2	3	3	4			2	2	2	2	2	2	2	2	2			3	3	3	3	3	3
1884	1	4	2	2	8	5	9									10									2	4	3	3	3	4			2	2	1	2	2	2	1	2	2			3	3	2	3	3	3
1885	1	4	5	7	3	2	4				5														3	4	4	3	4	4			2	2	2	2	2	1	2	2	2			3	3	3	3	3	1
1886	1	2	1	1	1	2	11											2							3	2	2	1	1	1			2	2	2	2	2	2	2	2	2			3	3	3	3	3	3
1887	1	2	1	8	1	1	9									19									2	4	3	3	4	4			1	1	2	2	2	2	2	2	2			1	1	3	3	3	3
1888	1	4	2	1	5	4	9									37									2	4	4	4	4	4			2	2	2	2	2	1	2	2	2			3	3	3	3	3	2
1889	1	4	4	12	6	4	12												6						2	3	4	4	5	3			1	2	2	2	1	1	2	2	1			1	3	3	3	1	1
1890	1	4	2	5	2	1	16																9		2	4	3	4	4	4			2	2	2	2	2	1	2	2	2			3	3	3	3	3	1
1891	1	3	1	11	4	1	2		13																1	4	4	4	4	3			2	2	2	2	2	2	2	2	2			3	3	3	3	3	3
1892	1	6	2	9	7	4	1	13																	3	4	4	5	4	5			1	2	1	2	1	1	1	2	1			1	3	2	3	1	1
1893	1	9	5	4	9	7	1	4																	3	4	4	3	4	4			1	2	2	2	1	1	2	2	2			1	3	3	3	1	1
1894	1	6	3	11	6	2	15															3			2	3	3	4	3	5			2	2	2	2	2	2	2	2	2			3	3	3	3	3	3
1895	1	6	4	9	8	7	3			2															2	3	4	3	2	3			2	2	2	2	1	2	1	2	2			3	3	3	3	1	3
1896	1	4	1	6	4	1	11											5							2	2	3	2	1	3			1	2	2	2	2	2	2	2	2			2	3	3	3	3	3
1897	1	4	2	6	7	4	1	17																	1	3	3	3	3	3			2	2	2	2	2	2	2	2	2			3	3	3	3	3	3
1898	1	2	1	6	3	1	1	16																	2	4	5	3	4	3			2	2	1	1	1	1	2	2	1			3	3	2	1	2	1
1899	1	2	1	8	1	2	9									27									2	3	3	3	2	4			1	2	2	2	2	1	2	1	2			1	3	3	3	3	1
1900	1	4	2	7	5	4	1	17																	3	4	3	2	3	2			1	2	2	2	1	1	2	2	2			1	3	3	3	1	1
[truncated: 282 more columns]
